# Supplementary material for: Mixed-methods evaluation of the NHS Genomic Medicine Service for paediatric rare diseases: study protocol [version 1; peer review: 2 approved, 2 approved with reservations]
Source: NIHR Open Res. Author manuscript; Available in PMC 2022 Jan 28. (PMC7612282)
Supplement: Full Text XML [file EMS140786-supplement-Full_Text_XML.xml]

<?xml version="1.0" encoding="UTF-8" standalone="no"?><!DOCTYPE article PUBLIC "-//NLM//DTD JATS (Z39.96) Journal Publishing DTD v1.2 20190208//EN" "http://jats.nlm.nih.gov/publishing/1.2/JATS-journalpublishing1.dtd">
<article xmlns:mml="http://www.w3.org/1998/Math/MathML" xmlns:xlink="http://www.w3.org/1999/xlink" article-type="study-protocol">
    <front>
        <journal-meta>
            <journal-id journal-id-type="pmc">NIHR Open Res</journal-id>
            <journal-title-group>
                <journal-title>NIHR Open Research</journal-title>
            </journal-title-group>
            <issn pub-type="epub">2633-4402</issn>
            <publisher>
                <publisher-name>F1000 Research Limited</publisher-name>
                <publisher-loc>London, UK</publisher-loc>
            </publisher>
        </journal-meta>
        <article-meta>
            <article-id pub-id-type="doi">10.3310/nihropenres.13236.1</article-id>
            <article-categories>
                <subj-group subj-group-type="heading">
                    <subject>Study Protocol</subject>
                </subj-group>
                <subj-group>
                    <subject>Articles</subject>
                </subj-group>
            </article-categories>
            <title-group>
                <article-title>Mixed-methods evaluation of the NHS Genomic Medicine Service for paediatric rare diseases: study protocol</article-title>
                <fn-group content-type="pub-status">
                    <fn>
                        <p>[version 1; peer review: 2 approved, 2 approved with reservations]</p>
                    </fn>
                </fn-group>
            </title-group>
            <contrib-group>
                <contrib contrib-type="author" corresp="yes">
                    <name>
                        <surname>Lewis</surname>
                        <given-names>Celine</given-names>
                    </name>
                    <role content-type="http://credit.niso.org/">Conceptualization</role>
                    <role content-type="http://credit.niso.org/">Funding Acquisition</role>
                    <role content-type="http://credit.niso.org/">Methodology</role>
                    <role content-type="http://credit.niso.org/">Project Administration</role>
                    <role content-type="http://credit.niso.org/">Supervision</role>
                    <role content-type="http://credit.niso.org/">Visualization</role>
                    <role content-type="http://credit.niso.org/">Writing &#x2013; Original Draft Preparation</role>
                    <uri content-type="orcid">https://orcid.org/0000-0001-7169-1521</uri>
                    <xref ref-type="corresp" rid="c1">a</xref>
                    <xref ref-type="aff" rid="a1">1</xref>
                    <xref ref-type="aff" rid="a2">2</xref>
                </contrib>
                <contrib contrib-type="author" corresp="no">
                    <name>
                        <surname>Buchannan</surname>
                        <given-names>James</given-names>
                    </name>
                    <role content-type="http://credit.niso.org/">Conceptualization</role>
                    <role content-type="http://credit.niso.org/">Methodology</role>
                    <role content-type="http://credit.niso.org/">Writing &#x2013; Review &amp; Editing</role>
                    <uri content-type="orcid">https://orcid.org/0000-0003-2528-0638</uri>
                    <xref ref-type="aff" rid="a3">3</xref>
                    <xref ref-type="aff" rid="a4">4</xref>
                </contrib>
                <contrib contrib-type="author" corresp="no">
                    <name>
                        <surname>Clarke</surname>
                        <given-names>Angus</given-names>
                    </name>
                    <role content-type="http://credit.niso.org/">Conceptualization</role>
                    <role content-type="http://credit.niso.org/">Funding Acquisition</role>
                    <role content-type="http://credit.niso.org/">Methodology</role>
                    <role content-type="http://credit.niso.org/">Writing &#x2013; Review &amp; Editing</role>
                    <xref ref-type="aff" rid="a5">5</xref>
                </contrib>
                <contrib contrib-type="author" corresp="no">
                    <name>
                        <surname>Clement</surname>
                        <given-names>Emma</given-names>
                    </name>
                    <role content-type="http://credit.niso.org/">Conceptualization</role>
                    <role content-type="http://credit.niso.org/">Methodology</role>
                    <role content-type="http://credit.niso.org/">Writing &#x2013; Review &amp; Editing</role>
                    <xref ref-type="aff" rid="a6">6</xref>
                </contrib>
                <contrib contrib-type="author" corresp="no">
                    <name>
                        <surname>Friedrich</surname>
                        <given-names>Bettina</given-names>
                    </name>
                    <role content-type="http://credit.niso.org/">Methodology</role>
                    <role content-type="http://credit.niso.org/">Writing &#x2013; Review &amp; Editing</role>
                    <xref ref-type="aff" rid="a1">1</xref>
                </contrib>
                <contrib contrib-type="author" corresp="no">
                    <name>
                        <surname>Hastings-Ward</surname>
                        <given-names>Jillian</given-names>
                    </name>
                    <role content-type="http://credit.niso.org/">Conceptualization</role>
                    <role content-type="http://credit.niso.org/">Methodology</role>
                    <role content-type="http://credit.niso.org/">Writing &#x2013; Review &amp; Editing</role>
                    <xref ref-type="aff" rid="a7">7</xref>
                </contrib>
                <contrib contrib-type="author" corresp="no">
                    <name>
                        <surname>Hill</surname>
                        <given-names>Melissa</given-names>
                    </name>
                    <role content-type="http://credit.niso.org/">Conceptualization</role>
                    <role content-type="http://credit.niso.org/">Methodology</role>
                    <role content-type="http://credit.niso.org/">Writing &#x2013; Review &amp; Editing</role>
                    <uri content-type="orcid">https://orcid.org/0000-0003-3900-1425</uri>
                    <xref ref-type="aff" rid="a2">2</xref>
                    <xref ref-type="aff" rid="a8">8</xref>
                </contrib>
                <contrib contrib-type="author" corresp="no">
                    <name>
                        <surname>Horn</surname>
                        <given-names>Ruth</given-names>
                    </name>
                    <role content-type="http://credit.niso.org/">Conceptualization</role>
                    <role content-type="http://credit.niso.org/">Methodology</role>
                    <role content-type="http://credit.niso.org/">Writing &#x2013; Review &amp; Editing</role>
                    <uri content-type="orcid">https://orcid.org/0000-0002-5714-3905</uri>
                    <xref ref-type="aff" rid="a9">9</xref>
                </contrib>
                <contrib contrib-type="author" corresp="no">
                    <name>
                        <surname>Lucassen</surname>
                        <given-names>Anneke M.</given-names>
                    </name>
                    <role content-type="http://credit.niso.org/">Conceptualization</role>
                    <role content-type="http://credit.niso.org/">Funding Acquisition</role>
                    <role content-type="http://credit.niso.org/">Methodology</role>
                    <role content-type="http://credit.niso.org/">Writing &#x2013; Review &amp; Editing</role>
                    <xref ref-type="aff" rid="a10">10</xref>
                </contrib>
                <contrib contrib-type="author" corresp="no">
                    <name>
                        <surname>Patch</surname>
                        <given-names>Chris</given-names>
                    </name>
                    <role content-type="http://credit.niso.org/">Conceptualization</role>
                    <role content-type="http://credit.niso.org/">Methodology</role>
                    <role content-type="http://credit.niso.org/">Writing &#x2013; Review &amp; Editing</role>
                    <uri content-type="orcid">https://orcid.org/0000-0002-4191-0663</uri>
                    <xref ref-type="aff" rid="a11">11</xref>
                    <xref ref-type="aff" rid="a12">12</xref>
                </contrib>
                <contrib contrib-type="author" corresp="no">
                    <name>
                        <surname>Pickard</surname>
                        <given-names>Alexandra</given-names>
                    </name>
                    <role content-type="http://credit.niso.org/">Conceptualization</role>
                    <role content-type="http://credit.niso.org/">Methodology</role>
                    <role content-type="http://credit.niso.org/">Writing &#x2013; Review &amp; Editing</role>
                    <xref ref-type="aff" rid="a13">13</xref>
                </contrib>
                <contrib contrib-type="author" corresp="no">
                    <name>
                        <surname>Roberts</surname>
                        <given-names>Lauren</given-names>
                    </name>
                    <role content-type="http://credit.niso.org/">Conceptualization</role>
                    <role content-type="http://credit.niso.org/">Methodology</role>
                    <role content-type="http://credit.niso.org/">Writing &#x2013; Review &amp; Editing</role>
                    <xref ref-type="aff" rid="a14">14</xref>
                </contrib>
                <contrib contrib-type="author" corresp="no">
                    <name>
                        <surname>Sanderson</surname>
                        <given-names>Saskia C.</given-names>
                    </name>
                    <role content-type="http://credit.niso.org/">Conceptualization</role>
                    <role content-type="http://credit.niso.org/">Funding Acquisition</role>
                    <role content-type="http://credit.niso.org/">Methodology</role>
                    <role content-type="http://credit.niso.org/">Writing &#x2013; Review &amp; Editing</role>
                    <xref ref-type="aff" rid="a15">15</xref>
                </contrib>
                <contrib contrib-type="author" corresp="no">
                    <name>
                        <surname>Lewell</surname>
                        <given-names>Sarah L.</given-names>
                    </name>
                    <role content-type="http://credit.niso.org/">Conceptualization</role>
                    <role content-type="http://credit.niso.org/">Methodology</role>
                    <role content-type="http://credit.niso.org/">Writing &#x2013; Review &amp; Editing</role>
                    <xref ref-type="aff" rid="a16">16</xref>
                </contrib>
                <contrib contrib-type="author" corresp="no">
                    <name>
                        <surname>Vindrola-Padros</surname>
                        <given-names>Cecilia</given-names>
                    </name>
                    <role content-type="http://credit.niso.org/">Conceptualization</role>
                    <role content-type="http://credit.niso.org/">Methodology</role>
                    <role content-type="http://credit.niso.org/">Writing &#x2013; Review &amp; Editing</role>
                    <xref ref-type="aff" rid="a17">17</xref>
                </contrib>
                <contrib contrib-type="author" corresp="no">
                    <name>
                        <surname>Lakhanpaul</surname>
                        <given-names>Monica</given-names>
                    </name>
                    <role content-type="http://credit.niso.org/">Conceptualization</role>
                    <role content-type="http://credit.niso.org/">Funding Acquisition</role>
                    <role content-type="http://credit.niso.org/">Methodology</role>
                    <role content-type="http://credit.niso.org/">Writing &#x2013; Review &amp; Editing</role>
                    <xref ref-type="aff" rid="a1">1</xref>
                </contrib>
                <aff id="a1">
                    <label>1</label>Population, Policy and Practice, UCL GOS Institute of Child Health, London, UK</aff>
                <aff id="a2">
                    <label>2</label>London North Genomic Laboratory Hub, Great Ormond Street Hospital for Children NHS Foundation Trust, London, UK</aff>
                <aff id="a3">
                    <label>3</label>Health Economics Research Centre, Nuffield Department of Population Health, University of Oxford,, Oxford, UK</aff>
                <aff id="a4">
                    <label>4</label>NIHR Oxford Biomedical Research Centre, Oxford, UK</aff>
                <aff id="a5">
                    <label>5</label>Division of Cancer and Genetics, Cardiff University School of Medicine, Cardiff, UK</aff>
                <aff id="a6">
                    <label>6</label>Clinical Genetics and Genomic Medicine, Great Ormond Street Hospital for Children NHS Foundation Trust, London, UK</aff>
                <aff id="a7">
                    <label>7</label>Independent Chair, Participant Panel at Genomics England, London, UK</aff>
                <aff id="a8">
                    <label>8</label>Genetics and Genomic Medicine, UCL GOS Institute of Child Health, London, UK</aff>
                <aff id="a9">
                    <label>9</label>The Ethox Centre and the Wellcome Centre for Ethics and Humanities, Department of Population Health, University of Oxford, Oxford, UK</aff>
                <aff id="a10">
                    <label>10</label>Clinical Ethics and Law, Faculty of Medicine, University of Southampton, Southampton, UK</aff>
                <aff id="a11">
                    <label>11</label>Genomics England, Queen Mary University of London, London, UK</aff>
                <aff id="a12">
                    <label>12</label>Counselling, Society and Ethics Research, Wellcome Genome Campus, Cambridge, UK</aff>
                <aff id="a13">
                    <label>13</label>Genomics Unit Specialised Commissioning, NHS England, London, UK</aff>
                <aff id="a14">
                    <label>14</label>Genetic Alliance UK, London, UK</aff>
                <aff id="a15">
                    <label>15</label>Our Future Health, London, UK</aff>
                <aff id="a16">
                    <label>16</label>Unique &#x2013; the Rare Chromosome Disorder Support Group, Oxted, UK</aff>
                <aff id="a17">
                    <label>17</label>Department of Targeted Intervention and Rapid Research Evaluation and Appraisal Lab (RREAL),, University College London, London, UK</aff>
            </contrib-group>
            <author-notes>
                <corresp id="c1">
                    <label>a</label>
                    <email xlink:href="mailto:celine.lewis@ucl.ac.uk">celine.lewis@ucl.ac.uk</email>
                </corresp>
                <fn fn-type="conflict">
                    <p>
                        <bold>Competing interests: </bold>Jillian Hastings Ward is the independent Chair of the Participant Panel at Genomic England and also sits on the National Genomics Board and the NHS GMS People and Communities Forum. Christine Patch has been on a secondment with Genomics England as Clinical Lead for Genetic Counselling since October 2016. Alexandra Pickard is Deputy Director of Genomics at NHS England. Saskia Sanderson is Chief Behavioural Scientist at Our Future Health. Sarah Lewell is a representative on the Genomics Clinical Reference Group and sits on the NHS GMS People and Communities Forum. No other competing interests were disclosed. </p>
                </fn>
            </author-notes>
            <pub-date pub-type="epub">
                <day>22</day>
                <month>11</month>
                <year>2021</year>
            </pub-date>
            <pub-date pub-type="collection">
                <year>2021</year>
            </pub-date>
            <volume>1</volume>
            <elocation-id>23</elocation-id>
            <history>
                <date date-type="accepted">
                    <day>9</day>
                    <month>11</month>
                    <year>2021</year>
                </date>
            </history>
            <permissions>
                <copyright-statement>Copyright: &#x00a9; 2021 Lewis C et al.</copyright-statement>
                <copyright-year>2021</copyright-year>
                <license xlink:href="http://www.nationalarchives.gov.uk/doc/open-government-licence/version/3/">
                    <license-p>This open access work is licensed under the Open Government Licence v3.0.</license-p>
                </license>
            </permissions>
            <self-uri content-type="pdf" xlink:href="nihropenres-1-14352.pdf"/>
            <abstract>
                <p>
                    <bold>Background:</bold> A new nationally commissioned NHS England Genomic Medicine Service (GMS) was recently established to deliver genomic testing with equity of access for patients affected by rare diseases and cancer. The overarching aim of this research is to evaluate the implementation of the GMS during its early years, identify barriers and enablers to successful implementation, and provide recommendations for practice. The focus will be on the use of genomic testing for paediatric rare diseases.</p>
                <p> 
                    <bold>Methods:</bold> This will be a four-year mixed-methods research programme using clinic observations, interviews and surveys. Study 1 consists of qualitative interviews with designers/implementers of the GMS in Year 1 of the research programme, along with documentary analysis to understand the intended outcomes for the Service. These will be revisited in Year 4 to compare intended outcomes with what happened in practice, and to identify barriers and facilitators that were encountered along the way. Study 2 consists of clinic observations (pre-test counselling and results disclosure) to examine the interaction between health professionals and parents, along with follow-up interviews with both after each observation. Study 3 consists of a longitudinal survey with parents at two timepoints (time of testing and 12 months post-results) along with follow-up interviews, to examine parent-reported experiences and outcomes. Study 4 consists of qualitative interviews and a cross-sectional survey with medical specialists to identify preparedness, facilitators and challenges to mainstreaming genomic testing. The use of theory-based and pre-specified constructs will help generalise the findings and enable integration across the various sub-studies. &#x00a0;</p>
                <p> 
                    <bold>Dissemination:</bold> We will disseminate our results to policymakers as findings emerge, so any suggested changes to service provision can be considered in a timely manner. A workshop with key stakeholders will be held in Year 4 to develop and agree a set of recommendations for practice.</p>
            </abstract>
            <kwd-group kwd-group-type="author">
                <kwd>genomics</kwd>
                <kwd>genomic medicine service</kwd>
                <kwd>rare disease</kwd>
                <kwd>paediatric</kwd>
                <kwd>protocol</kwd>
                <kwd>mixed methods</kwd>
            </kwd-group>
            <funding-group>
                <award-group id="fund-1" xlink:href="http://dx.doi.org/10.13039/501100000272">
                    <funding-source>National Institute for Health Research</funding-source>
                    <award-id>NIHR300099</award-id>
                </award-group>
                <funding-statement>This research is funded through an NIHR Advanced Fellowship Grant (NIHR300099), awarded to Celine Lewis. The views expressed are those of the author(s) and not necessarily those of the NIHR or the Department of Health and Social Care.</funding-statement>
                <funding-statement>
                    <italic>The funders had no role in study design, data collection and analysis, decision to publish, or preparation of the manuscript.</italic>
                </funding-statement>
            </funding-group>
        </article-meta>
    </front>
    <body>
        <sec>
            <title>Plain english summary</title>
            <p>
                <bold>Background and aims:</bold> Genome sequencing (where a person&#x2019;s entire genetic code is mapped) is set to dramatically transform patient care and medical outcomes. Recently, genome sequencing was introduced as part of routine clinical care in the NHS, through the Genomic Medicine Service (GMS). The aim of this research is to understand how genome sequencing is being delivered in the first few years of the Service, in particular what the barriers and enablers are to successful delivery. The focus of the study will be the use of genome sequencing for children with undiagnosed conditions.</p>
            <p>
                <bold>Study design:</bold> This is a four-year study in which we will conduct: observations of clinic appointments; interviews with policy makers and health professionals designing and implementing the new service; and surveys/interviews with parents of patients undergoing genomic testing. By the end of this study we will have:</p>
            <list list-type="bullet">
                <list-item>
                    <p>a better understanding of the intended vs actual outcomes of the GMS,</p>
                </list-item>
                <list-item>
                    <p>insights into what happens during clinical encounters,</p>
                </list-item>
                <list-item>
                    <p>understand what the entire testing process is like for parents from being offered genomic testing to receiving their results and beyond, including the clinical as well as emotional and practical outcomes, and</p>
                </list-item>
                <list-item>
                    <p>understand how healthcare professionals feel about delivering the GMS, particularly those that are non-genetic specialists, including how prepared they feel to deliver genomic testing. </p>
                </list-item>
            </list>
            <p>
                <bold>Patient and public involvement:</bold> Parents of children who have been through the testing process have helped us design this study. They have inputted into surveys and topic guides, and will be involved throughout the study as members of the advisory team so that we can ensure the findings are used to improve the quality of care patients and families receive.</p>
            <p>
                <bold>Dissemination:</bold> The findings from this research will be shared with organisations such as NHS England and NHS Improvement so that recommendations can be implemented swiftly.</p>
        </sec>
        <sec sec-type="intro">
            <title>Introduction</title>
            <sec>
                <title>Context</title>
                <p>In October 2018, a new nationally commissioned Genomic Medicine Service (GMS) was established by NHS England. This service, built around seven Genomic Laboratory Hubs (GLHs), aims to deliver consolidated, state of the art, high throughput and high-quality genomic testing (including both genome and exome sequencing) with equity of access for patients affected by rare diseases and cancer
                    <sup>
                        <xref ref-type="bibr" rid="ref-1">1</xref>
                    </sup>. The GMS capitalises on the infrastructure and learning from the 100,000 Genomes Project, a world-leading initiative set up in England in 2015 with the explicit aim of embedding genomic medicine into clinical care to improve diagnosis and management of patients affected by selected rare and inherited diseases and cancer
                    <sup>
                        <xref ref-type="bibr" rid="ref-2">2</xref>
                    </sup>. The NHS will be the first national healthcare system in the world to offer whole genome sequencing as part of routine care.</p>
                <p>The overall goal of the GMS is that from 2020, and by 2025, genomic medicine will be embedded in multiple clinical pathways in routine care, where appropriate, and linked to a broader NHS long term plan of sequencing 500,000 whole genomes for patients with certain rare diseases and cancers, incorporating the latest genomics advances into routine healthcare to improve diagnosis, stratification and treatment of illness, and supporting research and innovation
                    <sup>
                        <xref ref-type="bibr" rid="ref-3">3</xref>
                    </sup>. Ultimately, the aim is that by 2025, genomic technologies will be a fundamental component of medical training, and there will be a new taxonomy of medicine based on the underlying drivers of disease
                    <sup>
                        <xref ref-type="bibr" rid="ref-4">4</xref>
                    </sup>.</p>
            </sec>
            <sec>
                <title>Mainstreaming genomics for rare disease diagnosis</title>
                <p>Genome sequencing will be available as a first-line test for some rare and undiagnosed diseases, for example individuals with ultra-rare disorders or atypical manifestations of recognised monogenic disorders. In addition, certain tests specified in the new NHS England Genetic Test Directory can be ordered by medically qualified individuals specialised in a sub-discipline other than genetics (referred to hereon in as &#x2018;medical specialists&#x2019;), in both primary and secondary care, thus &#x2018;mainstreaming&#x2019; genomics
                    <sup>
                        <xref ref-type="bibr" rid="ref-1">1</xref>
                    </sup>. For example, in primary care, a general practitioner could order a cystic fibrosis carrier test, and in secondary care a neurologist or paediatrician could order genome sequencing for a patient with intellectual disability.</p>
            </sec>
            <sec>
                <title>How will the NHS GMS impact health professionals?</title>
                <p>The significant changes in the way testing is offered will impact across medical specialities and require the roles of both medical and genetic specialists to evolve
                    <sup>
                        <xref ref-type="bibr" rid="ref-5">5</xref>
                    </sup>. Widespread implementation and &#x2018;mainstreaming&#x2019; of genomic medicine will depend on health professionals&#x2019; perceptions of the usability and value of the technology in day-to-day practice, however some of these professionals are sceptical of the positive impact genomic medicine will have on patient care
                    <sup>
                        <xref ref-type="bibr" rid="ref-6">6</xref>,
                        <xref ref-type="bibr" rid="ref-7">7</xref>
                    </sup>. Studies have shown that many health professionals have limited genetics training and may be unprepared to conduct pre- and post-test counselling including interpreting test results and consenting/returning additional findings
                    <sup>
                        <xref ref-type="bibr" rid="ref-8">8</xref>,
                        <xref ref-type="bibr" rid="ref-9">9</xref>
                    </sup>. Concerns also exist around lack of access to genetic professionals
                    <sup>
                        <xref ref-type="bibr" rid="ref-10">10</xref>
                    </sup> as well as the challenges of interpreting uncertain results and managing patients&#x2019; expectations about genome sequencing
                    <sup>
                        <xref ref-type="bibr" rid="ref-11">11</xref>
                    </sup>. To ensure the successful transition of genomics from a specialist service to a mainstream service, thoughtful planning and procedures are required to prepare the workforce. This includes: training in genomics for healthcare professionals outside of clinical genetics including interpreting and returning genomic data back to patients; clear pathways for which tests to order for which indications; educational initiatives to ensure healthcare professionals taking consent feel equipped to do so; and increased interaction between genetic and medical specialists to support the delivery of testing outside the clinical genetics specialty
                    <sup>
                        <xref ref-type="bibr" rid="ref-5">5</xref>
                    </sup>.</p>
            </sec>
            <sec>
                <title>Preparation for genomic testing in the NHS GMS</title>
                <p>Over the past few years, several initiatives have been implemented to prepare the workforce for genomic testing. In 2014, Health Education England (HEE) launched a four-year &#x00a3;20 million Genomics Education Programme (GEP) to ensure that the NHS workforce has the knowledge, skills and experience to keep the United Kingdom (UK) at the heart of the genomics revolution in healthcare
                    <sup>
                        <xref ref-type="bibr" rid="ref-3">3</xref>
                    </sup>. Other initiatives include a Masters in Genomic Medicine delivered by seven leading higher educational institutions; &#x2018;genomics roadshows&#x2019; where genetic specialists have visited a wide range of clinical disciplines in hospitals to highlight genomics and how it can improve patient care; and a genomics toolkit developed by the Royal College of General Practitioners in partnership with the GEP to explain how genomic medicine impacts primary care
                    <sup>
                        <xref ref-type="bibr" rid="ref-3">3</xref>,
                        <xref ref-type="bibr" rid="ref-12">12</xref>,
                        <xref ref-type="bibr" rid="ref-13">13</xref>
                    </sup>.  However, the reach and utility of these resources have yet to be examined, and the informatics infrastructure including sample collection pathways and results delivery processes have yet to be finalised and tested. </p>
                <p>To ensure patients and families are fully prepared for genomic testing in the NHS GMS, NHS England have prepared a range of patient-facing and online resources
                    <sup>
                        <xref ref-type="bibr" rid="ref-14">14</xref>&#x2013;
                        <xref ref-type="bibr" rid="ref-16">16</xref>
                    </sup>, as well as a &#x2018;record of discussion&#x2019; form which will be used in the clinical pathway to record parents&#x2019; (of children unable to consent themselves) and patients&#x2019; test and research decisions
                    <sup>
                        <xref ref-type="bibr" rid="ref-17">17</xref>
                    </sup>. Genomics England has developed information specifically to support people making decisions about participating in research which will be done on a voluntary basis and consented separately from genomic testing for clinical care
                    <sup>
                        <xref ref-type="bibr" rid="ref-18">18</xref>
                    </sup>. However, we do not yet know what patients&#x2019; and parents&#x2019; attitudes, understanding and experiences of genomic testing within a purely clinical context will be, whether they feel they have made an informed decision to undergo sequencing, what proportion will consent to donating their (or their child&#x2019;s) data for research purposes (and if not, why not), and whether they are satisfied with the process overall.</p>
                <p>The first few years of the NHS GMS is an ideal opportunity for which to evaluate the implementation, service and patient outcomes of genomic testing in a clinical setting. It will enable us to make comparisons with the hybrid research-clinical context of the 100,000 Genomes Project where much research has already taken place
                    <sup>
                        <xref ref-type="bibr" rid="ref-7">7</xref>,
                        <xref ref-type="bibr" rid="ref-19">19</xref>&#x2013;
                        <xref ref-type="bibr" rid="ref-24">24</xref>
                    </sup>.</p>
            </sec>
            <sec>
                <title>How will the NHS GMS impact parents and children?</title>
                <p>The NHS GMS is set to have a profound impact on the management and diagnosis of children with rare diseases in the NHS. The majority (50&#x2013;75%) of rare diseases affect children
                    <sup>
                        <xref ref-type="bibr" rid="ref-25">25</xref>
                    </sup> and in the past it has taken on average six years for a rare disease to be diagnosed, during which time patients are likely to have undergone extensive medical testing
                    <sup>
                        <xref ref-type="bibr" rid="ref-26">26</xref>,
                        <xref ref-type="bibr" rid="ref-27">27</xref>
                    </sup>. Genomic sequencing has the potential to reduce this &#x2018;diagnostic odyssey&#x2019; for some patients with rare diseases and their families. The diagnostic yield of genomic sequencing in previously unsolved paediatric cases is already around 40&#x2013;50% and may increase as knowledge grows
                    <sup>
                        <xref ref-type="bibr" rid="ref-28">28</xref>
                    </sup>. For children with a rare condition, a diagnosis can enable access to disease specific screening or treatments, provide a clearer prognosis and information about recurrence risk, enable parents to make contact with other parents, and facilitate access to social and educational support
                    <sup>
                        <xref ref-type="bibr" rid="ref-29">29</xref>
                    </sup>. Psychological benefits for parents can include relief from guilt, understanding the origin of the child&#x2019;s condition, validation in terms of offering legitimacy for the child&#x2019;s behaviour and/or appearance, and ability to connect with others through support groups
                    <sup>
                        <xref ref-type="bibr" rid="ref-30">30</xref>
                    </sup>.</p>
                <p>Previous research on patients and parents experiences of genomic testing, conducted during the 100,000 Genomes Project, highlighted that the majority were satisfied with the consenting process, felt they had made an informed decision to take part, and had largely positive attitudes towards sequencing, although concerns existed around data sharing and access, and the potential emotional impact of the results
                    <sup>
                        <xref ref-type="bibr" rid="ref-19">19</xref>
                    </sup>. Whilst participants generally understood what is involved in genome sequencing, the purpose and the benefits, there were misunderstandings around the limitations and associated uncertainties
                    <sup>
                        <xref ref-type="bibr" rid="ref-24">24</xref>
                    </sup>. For example, only around 70% of participants correctly understood that they may not receive any informative results about their child&#x2019;s condition from whole genome sequencing
                    <sup>
                        <xref ref-type="bibr" rid="ref-24">24</xref>
                    </sup>. Reports of parents  misinterpreting or overestimating the utility of findings from genomic testing have been cited elsewhere
                    <sup>
                        <xref ref-type="bibr" rid="ref-31">31</xref>,
                        <xref ref-type="bibr" rid="ref-32">32</xref>
                    </sup>, and the importance of managing patient expectations to avoid disappointment or decisional regret has been raised by genetic specialists
                    <sup>
                        <xref ref-type="bibr" rid="ref-33">33</xref>,
                        <xref ref-type="bibr" rid="ref-34">34</xref>
                    </sup>. Research focused on whether and how health professionals are managing parental expectations of genomic testing in the NHS GMS would therefore be of value. </p>
                <p>Whilst evidence has begun to emerge about the clinical effectiveness of genomic testing (e.g. changes in clinical management, amended treatment plans) for patients from different condition groups
                    <sup>
                        <xref ref-type="bibr" rid="ref-35">35</xref>,
                        <xref ref-type="bibr" rid="ref-36">36</xref>
                    </sup>, for example those having rapid genomic testing in the neonatal setting
                    <sup>
                        <xref ref-type="bibr" rid="ref-37">37</xref>
                    </sup> or those with developmental disorders
                    <sup>
                        <xref ref-type="bibr" rid="ref-38">38</xref>
                    </sup>, we still have limited data on the psychosocial and behavioural impact of disclosing genomic results to parents, including whether and how the impact differs amongst different patient populations
                    <sup>
                        <xref ref-type="bibr" rid="ref-39">39</xref>
                    </sup>. There is some evidence to suggest that parents of children with a known disease may be more prone to negative test-related psychological experiences following genomic testing than other population groups
                    <sup>
                        <xref ref-type="bibr" rid="ref-40">40</xref>
                    </sup>. Results from the 100,000 Genomes Project indicated that some participants and in particular parents experienced distress and uncertainty following receipt of sequencing results. Similar findings have been reported elsewhere, with parents receiving exome sequencing results reporting feelings of frustration and isolation from the lack of available information about the condition
                    <sup>
                        <xref ref-type="bibr" rid="ref-41">41</xref>
                    </sup> as well as loss of hope for recovery
                    <sup>
                        <xref ref-type="bibr" rid="ref-42">42</xref>
                    </sup>. However, this research is still in its infancy, and further research is essential to gain a more nuanced and complete understanding of the psychosocial and behavioural impact of genomic testing.</p>
            </sec>
        </sec>
        <sec>
            <title>Protocol</title>
            <sec>
                <title>Research aims and objectives</title>
                <p>This paper outlines a four-year mixed-methods research programme using observations, interviews and surveys to evaluate the NHS GMS for the diagnosis of paediatric rare diseases. Research will be conducted with key stakeholders designing and implementing the GMS, as well as health professionals (genetic and medical specialists) and parents of patients undergoing genomic testing to examine the intentions, experiences and outcomes of the new service
                    <sup>
                        <xref ref-type="bibr" rid="ref-43">43</xref>
                    </sup>.  </p>
                <p>The aims are to:</p>
                <p>1. Identify the 
                    <bold>resources, activities and intended and actual outcomes</bold> of the NHS GMS; identify 
                    <bold>any potential barriers to achieving the intended outcomes</bold> during the early years of the Service (2022&#x2013;25);</p>
                <p>2. Understand the processes and practices taking place by 
                    <bold>examining the interactions between health professionals and parents/patients</bold> during pre-test counselling and results delivery appointments;</p>
                <p>3. Examine the 
                    <bold>experiences and outcomes</bold> of genomic testing that parents report 
                    <bold>over time</bold>;</p>
                <p>4. Identify the 
                    <bold>preparedness and</bold> 
                    <bold>experiences</bold> of medical specialists involved in delivering genomic medicine in mainstream NHS care in the first few years of the Service, and identify elements which make this easier or more difficult. </p>
                <p>The findings from the research will be shared with NHS England and NHS Improvement contemporaneously to continue to drive improvements in the Service and develop recommendations for practice.</p>
            </sec>
            <sec>
                <title>Methods and analysis</title>
                <p>
                    <bold>
                        <italic>Research approach and conceptual framework</italic>.</bold> We will conduct a mixed-methods research programme, employing qualitative and quantitative approaches to provide a richer, deeper insight into the topic area, generating more knowledge, and increasing the validity of the findings
                    <sup>
                        <xref ref-type="bibr" rid="ref-44">44</xref>
                    </sup>. We will work within a pragmatist paradigm in order to seek functional knowledge and produce positive change in clinical practice
                    <sup>
                        <xref ref-type="bibr" rid="ref-45">45</xref>
                    </sup>. Pragmatism refers to a worldview that focuses on &#x201c;what works&#x201d; rather than what might be considered absolutely and objectively &#x201c;true&#x201d; or &#x201c;real.&#x201d;
                    <sup>
                        <xref ref-type="bibr" rid="ref-46">46</xref>
                    </sup>.</p>
                <p>We will use a theory-driven approach to understand how the NHS GMS is being implemented as well as to evaluate the outcomes from the Service. The Consolidated Framework for Implementation Research (CFIR)
                    <sup>
                        <xref ref-type="bibr" rid="ref-47">47</xref>
                    </sup> will be used as an explanatory framework to systematically assess the contextual factors including barriers and facilitators that influence implementation and adoption, and has been used previously to evaluate the implementation of genomic medicine
                    <sup>
                        <xref ref-type="bibr" rid="ref-48">48</xref>&#x2013;
                        <xref ref-type="bibr" rid="ref-51">51</xref>
                    </sup>. The framework provides a taxonomy of operationally defined constructs that are likely to influence implementation of complex programs, organised into five major domains: 1) Intervention Characteristics; 2) Outer Setting; 3) Inner Setting; 4) Characteristics of Individuals; and 5) Process. We will evaluate implementation outcomes according to Proctor&#x2019;s taxonomy, which comprises eight major domains - acceptability, adoption, appropriateness, feasibility, fidelity, implementation cost, penetration, and sustainability
                    <sup>
                        <xref ref-type="bibr" rid="ref-43">43</xref>
                    </sup>. In order to understand the patient/parent perspective, we will use a number of patient reported outcome measures including decisional conflict and regret, patient empowerment and satisfaction. The use of theory-based and pre-specified constructs will help to generalise the findings and enable integration across the various sub-studies, enabling us to build a stronger evidence base.</p>
                <p>
                    <bold>
                        <italic>Study design overview</italic>.</bold> Using an implementation science approach, we will conduct an interview study with key stakeholders from organisations tasked with designing and implementing the NHS GMS (e.g. Genomics England, NHS England) along with desk-based documentary research to examine the initial programme theory (resources, activities and intended outcomes) underlying the NHS GMS. These will be compared with the actual outcomes in Year 4 in terms of effectiveness, adoption, fidelity, acceptability and uptake (Aim 1 &#x2013; Study 1). We will also conduct interviews with genetic specialists tasked with delivering the NHS GMS to understand how they are experiencing the implementation (Aim 1 &#x2013; Study 1). We will conduct observations of clinical encounters to examine the interaction between healthcare professionals and parents, alongside interviews with the professionals and parents to understand the processes and practices taking place when consenting for and returning genomic test results (Aim 2 &#x2013; Study 2). We will conduct a longitudinal survey along with follow-up interviews to examine parent-reported experiences and outcomes from genomic testing (Aim 3 &#x2013; Study 3), and we will conduct interviews followed by a cross-sectional survey with medical specialists in Year 4 to identify the retrospective preparedness, experiences and challenges to delivering genomic testing in the first few years of the NHS GMS (Aim 4 &#x2013; Study 4). See 
                    <xref ref-type="fig" rid="f1">Figure 1</xref> for overview of study design and timelines.</p>
                <fig fig-type="figure" id="f1" position="float">
                    <label>Figure 1. </label>
                    <caption>
                        <title>Overview of study timelines.</title>
                    </caption>
                    <graphic xlink:href="nihropenres-1-14352-g0000.tif"/>
                </fig>
                <p>
                    <bold>
                        <italic>Patient and public involvement</italic>.</bold> The research programme has been co-designed with parents of children with rare diseases as well as patient advocates and key stakeholders. At the time of drafting the funding application, input was sought from Genetic Alliance UK, Rare Disease UK and SWAN UK (Syndromes without a name) to identify the key research questions and discuss study design, ensuring the design facilitated patient-orientated outcomes. CL also spoke with the Chair of the 100,000 Genomes Project Participant Panel as well as a parent of a child with a rare undiagnosed condition, to ensure the study design would capture what was important to parents.</p>
                <p>Following approval for funding, an Advisory Team was set up, which includes three parents of children with (previously) undiagnosed rare conditions and two patient advocates from the support groups SWAN UK and Unique: The Rare Chromosome and Gene Disorders Support Group. They have inputted into the study aims and objectives, reviewed and revised patient-facing documents including participant information sheets and topic guides (Studies 2 and 3), informed the selection of validated measures for a longitudinal survey study (Study 3) and commented on wording and answerability. Emergent findings will be shared with the advisory team throughout the study, and they will support the development of recommendations for policy and practice, ensuring that they are feasible and appropriate. Policy options will be evaluated using the APEASE framework (Acceptability, Practicability, Effectiveness, Affordability, Side-Effects, Equity)
                    <sup>
                        <xref ref-type="bibr" rid="ref-52">52</xref>
                    </sup>. The APEASE criteria are a set of criteria used to make context-based decisions on intervention content and delivery. The advisory team will advise on plain language summaries and video abstracts to facilitate dissemination of the study findings to participants and relevant wider patient communities, and will be invited to co-author manuscripts. Parent participants will be reimbursed for their involvement in the project, in line with the NIHR Centre for Engagement and Dissemination&#x2019;s payment policy
                    <sup>
                        <xref ref-type="bibr" rid="ref-53">53</xref>
                    </sup>.</p>
                <p>
                    <bold>
                        <italic>Study setting</italic>.</bold> Recruitment of participants will take place across seven NHS Trusts located across England. Sites have been selected to facilitate a diverse ethnic mix of participants as well as North vs South and urban vs rural settings. At each participating site, a health professional from the genetics department will act as local Principal Investigator (PI) for the study, however we will work closely with departments outside of clinical genetics who are delivering genomic testing to examine the issue of mainstreaming. Regular meetings will be held with the participating site and clinical staff to discuss any recruitment issues.</p>
                <p>
                    <bold>
                        <italic>Participants</italic>.</bold> There will be two separate but parallel cohorts in this project; 1) parents of children (&lt;16 years) with rare diseases undergoing genomic testing, who are making decisions on behalf of their children and may themselves be undergoing testing to help identify or interpret the results, and 2) health professionals (including genetic and other medical specialists), policy-makers, commissioners and organisational decision-makers who are delivering the GMS. By examining the way in which key stakeholders (parents, health professionals, policy-makers, decision-makers) perceive, experience and behave in the GMS, we will ensure that the findings and subsequent recommendations around the implementation of genomics into mainstream clinical practice are grounded in first-hand experiences.</p>
                <p>For Study 2, In order to accommodate participants that do not speak/have limited English, we will translate the participant information sheet and consent form into those languages identified as being commonly spoken by parents attending genetic services (e.g. Gujarati, Bengali, Urdu, Polish, Punjabi). Regular dialogue between the research team and the PIs from participating sites will take place to monitor this. It will not be possible to translate the survey (Study 3) into these languages as the included measures have not been validated in these languages.</p>
            </sec>
        </sec>
        <sec>
            <title>Detailed study plan</title>
            <p>An overview of the study plan is provided in 
                <xref ref-type="fig" rid="f2">Figure 2</xref>.</p>
            <fig fig-type="figure" id="f2" position="float">
                <label>Figure 2. </label>
                <caption>
                    <title>Study design.</title>
                </caption>
                <graphic xlink:href="nihropenres-1-14352-g0001.tif"/>
            </fig>
            <sec>
                <title>Study 1: Implementation interviews with key stakeholders (Years 1 and 4)</title>
                <p>
                    <bold>
                        <italic>Study design</italic>.</bold> Implementation science, the systematic study of methods that support the application of research findings and other evidence-based knowledge into policy and practice, is increasingly being seen as playing a critical role health services research
                    <sup>
                        <xref ref-type="bibr" rid="ref-47">47</xref>,
                        <xref ref-type="bibr" rid="ref-54">54</xref>
                    </sup>. Previous research on new interventions has highlighted that as well as assessing outcomes, it is valuable to look at the process of the intervention as this can shed light on the mechanisms responsible for whether and how successful it is 
                    <xref ref-type="bibr" rid="ref-55">55</xref>. This formative work can also enable researchers to suggest ways to answer questions about how interventions might be adapted and respond to change in order to produce positive outcomes
                    <sup>
                        <xref ref-type="bibr" rid="ref-56">56</xref>
                    </sup>.</p>
                <p>In Year 1 of the study, qualitative interviews will be conducted with key stakeholders involved at a national level in planning and implementing the new Service (from organisations such as NHS England, Health Education England, Genomics England as well as &#x2018;genomic champions&#x2019;
                    <sup>
                        <xref ref-type="bibr" rid="ref-57">57</xref>
                    </sup> from different clinical specialties). In addition, documentary evidence such as policy documents, journal articles and meeting presentations will be collated and analysed. This will enable us to identify the initial programme theory underpinning the GMS and to identify the underlying assumptions about how the GMS is expected to work to achieve its expected outcomes. A logic model (a visual representation of the theory), which describes the resources and activities (inputs) and intended outputs, outcomes and impact will be developed
                    <sup>
                        <xref ref-type="bibr" rid="ref-58">58</xref>
                    </sup>. This will form the foundation for our understanding of what was intended for the GMS (the GMS &#x2018;blueprint&#x2019;). In Year 4, we will conduct further interviews and documentary analysis to understand if the programme theory has changed over time, if the programme as planned is different to the programme as performed (&#x2018;fidelity to the model&#x2019;), and the factors that have acted as barriers and facilitators in implementation.</p>
                <p>Alongside interviews with designers and implementers, we will also conduct interviews with genetic specialists embedding and delivering genomic services including directors of GMSs and GLHs. The aim of these interviews will be to understand how they are experiencing the implementation of the GMS during its first years including: the processes and procedures that have been put in place to deliver the Service; any individual and organisational adaptations that have been made; and identify any challenges professionals have faced when implementing the Service. Interview guides will be informed by the CFIR and Proctor&#x2019;s taxonomy, the existing literature and the key research questions.</p>
                <p>
                    <bold>
                        <italic>Data analysis</italic>.</bold> Data will be analysed using framework analysis
                    <sup>
                        <xref ref-type="bibr" rid="ref-59">59</xref>
                    </sup>. This is an approach that facilitates identification of key themes as well as commonalities and differences in the data through comparison across as well as within cases. A codebook will be developed to facilitate team-based analysis which will be facilitated using NVivo software
                    <sup>
                        <xref ref-type="bibr" rid="ref-60">60</xref>
                    </sup>. The first step will consist of a deductive analysis, where data are coded according to the CFIR domains and constructs. This will be followed by an inductive analysis, to allow for any new themes or unexpected findings. The same codebook will be applied to the analysis of both sets of interviews as well as the documentary evidence to enable cross-referencing and comparisons across the data.</p>
                <p>
                    <bold>
                        <italic>Recruitment and sample size</italic>.</bold> Designers and implementers identified initially by the advisory team, will be purposively sampled and invited for interview. In addition, we will use snowball sampling to ensure that key players not known to the advisory board are invited
                    <sup>
                        <xref ref-type="bibr" rid="ref-61">61</xref>
                    </sup>. Genetic specialists will be recruited from across the seven GLHs. Informed consent along with participant information will be collected prior to interview. Interviews will continue until saturation is reached and, alongside documentary evidence, the initial programme theory has been identified. We anticipate this will be around 10&#x2013;20 interviews with designers and implementers, and 14 interviews with genetic specialists (two per GLH).</p>
            </sec>
            <sec>
                <title>Study 2: Observations of clinical encounters (Years 2&#x2013;3)</title>
                <p>
                    <bold>
                        <italic>Study design</italic>.</bold> We will conduct direct observations (including audio and/or video-recordings) of clinical encounters (clinical pre-test counselling appointments as well as results delivery appointments) involving patients (children) and families undergoing genomic testing. A key benefit of observations is that they take place in natural settings that are the natural loci of activity
                    <sup>
                        <xref ref-type="bibr" rid="ref-62">62</xref>
                    </sup>. As such, they will help us to understand consistencies and variations in the overarching structure of the appointments, evaluate the interactions between patient/parents and health professionals (including the information exchange and the questions and responses), and gain insight into the communication techniques that are employed by both parties. In addition, the observations will offer insight into the various processes and practices required in order that health professionals can request genomic tests (patient choice forms, uploaded test requests etc). Observations of clinic appointment were previously conducted during the 100,000 Genomes Project and yielded valuable data
                    <sup>
                        <xref ref-type="bibr" rid="ref-20">20</xref>
                    </sup>. A structured observation guide using pre-determined categories identified through this previous work (e.g. checklist of particular topics, interactions between the professional and the [child] patient, notable non-verbal behaviours, paperwork and administrative aspects etc) will be used to standardise the observation and inform follow-up interview questions.</p>
                <p>Following each observation there will be an immediate de-brief interview with the professional and an interview with parents 1&#x2013;2 weeks later. The topic guides will focus on views and feedback related to the content of the appointment, their expectations and implicit goals from the interaction, and moderating factors that may have hampered or contributed to the success of the appointment. This will allow for comparison across the three data sources (interview recording, professional and parent interviews). Pairing observations/audio-recordings with interviews is valuable because this may reveal inconsistencies between participants&#x2019; responses to interview questions and what they actually do in practice
                    <sup>
                        <xref ref-type="bibr" rid="ref-63">63</xref>
                    </sup>.</p>
                <p>
                    <bold>
                        <italic>Data analysis</italic>.</bold> The analysis will be conducted from an interactionist perspective
                    <sup>
                        <xref ref-type="bibr" rid="ref-64">64</xref>
                    </sup> using concepts drawn from content analysis
                    <sup>
                        <xref ref-type="bibr" rid="ref-65">65</xref>
                    </sup> and thematic analysis
                    <sup>
                        <xref ref-type="bibr" rid="ref-66">66</xref>
                    </sup>, facilitated using Nvivo
                    <sup>
                        <xref ref-type="bibr" rid="ref-60">60</xref>
                    </sup>. Data from the different sources will be given equal weighting and integrated at the data analysis stage, to explore the appointment from multiple perspectives.</p>
                <p>
                    <bold>
                        <italic>Recruitment and sample size</italic>.</bold> Eligible participants will be parents, carers or other family members of children undergoing genomic testing for rare disease diagnosis. Non-English speaking families will be eligible to participate provided the translator is able to translate the participant information sheet and consent form. Potential participants (health professionals and parents) will be purposively sampled to ensure variation in 1) condition type, 2) who is conducting the appointment (genetic or medical specialist), 3) result (diagnostic result, no-finding result and inconclusive result), and 4) site. By including seven sites from regionally diverse parts of the country, we hope to include parents who vary in terms of educational and socioeconomic status as well as ethnicity. People from minority ethnic groups may experience a higher incidence and prevalence of rare diseases than the general population for a variety of reasons, genetic and otherwise
                    <sup>
                        <xref ref-type="bibr" rid="ref-67">67</xref>
                    </sup>. In addition, people from minority ethnic groups and other underserved populations are likely to experience even greater barriers to screening, diagnosis, and treatment of rare diseases than for common conditions due to a variety of cultural, socioeconomic, environmental and other factors
                    <sup>
                        <xref ref-type="bibr" rid="ref-67">67</xref>
                    </sup>.</p>
                <p>Observations of a given professional will take place no more than once to ensure maximum variation in participants. We will aim to observe ~20 consent appointments and similarly ~20 results return appointments (with different participants to those observed during the consent process) in line with previous research
                    <sup>
                        <xref ref-type="bibr" rid="ref-20">20</xref>
                    </sup>.</p>
            </sec>
            <sec>
                <title>Study 3: Longitudinal mixed methods study of parent-reported experiences and outcomes from genomic testing (Years 2&#x2013;4)</title>
                <p>
                    <bold>
                        <italic>Study design</italic>.</bold> Surveys and interviews will be conducted with parents of children with rare diseases to evaluate parent-reported experiences and outcome from genomic testing in the GMS.</p>
                <p>An online survey will be administered at two time-points; after pre-test counselling (T1) and approximately 12 months after results-disclosure (T2). Our primary outcome measure is decisional regret at T2, as measured on the validated Decisional Regret scale
                    <sup>
                        <xref ref-type="bibr" rid="ref-68">68</xref>
                    </sup>. In particular, we will compare whether decisional regret differs between parents of patients who get a diagnostic result compared with those that get a no primary findings result. Whilst there is limited data on the psychological effects of disclosing genomic sequencing results to parents of paediatric patients, a number of studies have shown that a subset of parents may be likely to experience decisional regret
                    <sup>
                        <xref ref-type="bibr" rid="ref-39">39</xref>,
                        <xref ref-type="bibr" rid="ref-69">69</xref>
                    </sup> and that regret may be linked to parents interpretation of the child&#x2019;s result as negative and of frustration with uncertain results
                    <sup>
                        <xref ref-type="bibr" rid="ref-69">69</xref>
                    </sup>. Key research questions will be whether there is a difference in levels of decisional regret depending on result status, and whether there is a difference in levels of decisional regret depending on clinical indication.</p>
                <p>Secondary outcomes include knowledge
                    <sup>
                        <xref ref-type="bibr" rid="ref-70">70</xref>
                    </sup>, attitudes
                    <sup>
                        <xref ref-type="bibr" rid="ref-24">24</xref>
                    </sup> (adapted from previous research
                    <sup>
                        <xref ref-type="bibr" rid="ref-71">71</xref>
                    </sup>), self-reported informed decision-making
                    <sup>
                        <xref ref-type="bibr" rid="ref-24">24</xref>
                    </sup>, decisional conflict
                    <sup>
                        <xref ref-type="bibr" rid="ref-72">72</xref>
                    </sup>, generalised anxiety
                    <sup>
                        <xref ref-type="bibr" rid="ref-73">73</xref>
                    </sup> parental empowerment
                    <sup>
                        <xref ref-type="bibr" rid="ref-74">74</xref>
                    </sup>, health-related quality of life of the child
                    <sup>
                        <xref ref-type="bibr" rid="ref-75">75</xref>
                    </sup>, family impact
                    <sup>
                        <xref ref-type="bibr" rid="ref-76">76</xref>
                    </sup>, psychological impact
                    <sup>
                        <xref ref-type="bibr" rid="ref-77">77</xref>
                    </sup> and satisfaction with appointment
                    <sup>
                        <xref ref-type="bibr" rid="ref-78">78</xref>
                    </sup> (see 
                    <xref ref-type="table" rid="T1">Table 1</xref>). We will explore whether parent characteristics e.g. education, ethnicity, and personality traits e.g. intolerance for uncertainty
                    <sup>
                        <xref ref-type="bibr" rid="ref-79">79</xref>
                    </sup>  and resilience
                    <sup>
                        <xref ref-type="bibr" rid="ref-80">80</xref>
                    </sup> are associated with particular psychological outcomes. </p>
                <table-wrap id="T1" position="anchor">
                    <label>Table 1. </label>
                    <caption>
                        <title>Summary of survey measures.</title>
                    </caption>
                    <table content-type="article-table" frame="hsides">
                        <thead>
                            <tr>
                                <th align="left" valign="top">Survey domain</th>
                                <th align="left" valign="top">Description</th>
                                <th align="left" valign="top">Time 1</th>
                                <th align="left" valign="top">Time 2</th>
                            </tr>
                        </thead>
                        <tbody>
                            <tr>
                                <td align="left" colspan="4" style="background-color:#E2EFD9" valign="top">
                                    <bold>Participant characteristics and personality traits</bold>
                                </td>
                            </tr>
                            <tr>
                                <td align="left" style="background-color:#E2EFD9" valign="top">Participant characteristics</td>
                                <td align="left" style="background-color:#E2EFD9" valign="top">Child age, parent/carer age, gender, education, number of children, ethnicity, religion and
                                    <break/>religiosity, income</td>
                                <td align="left" style="background-color:#E2EFD9" valign="top">
                                    <bold>&#x2713;</bold>
                                </td>
                                <td align="left" style="background-color:#E2EFD9" valign="top">
                                    <bold>&#x2713;</bold>
                                </td>
                            </tr>
                            <tr>
                                <td align="left" style="background-color:#E2EFD9" valign="top">General anxiety </td>
                                <td align="left" style="background-color:#E2EFD9" valign="top">Generalised Anxiety Disorder Questionnaire (GAD-7). A seven-item measure for screening
                                    <break/>and severity measuring generalised anxiety disorder.  Items are rated on a 4-point Likert
                                    <break/>scale
                                    <sup>
                                        <xref ref-type="bibr" rid="ref-73">73</xref>
                                    </sup>
                                </td>
                                <td align="left" style="background-color:#E2EFD9" valign="top">
                                    <bold>&#x2713;</bold>
                                </td>
                                <td align="left" style="background-color:#E2EFD9" valign="top">
                                    <bold>&#x2718;</bold>
                                </td>
                            </tr>
                            <tr>
                                <td align="left" style="background-color:#E2EFD9" valign="top">Resilience </td>
                                <td align="left" style="background-color:#E2EFD9" valign="top">Brief resilience scale. A six-item measure for assessing the ability to bounce back or
                                    <break/>recover from stress.  Items are rated on a 5-point Likert scale
                                    <sup>
                                        <xref ref-type="bibr" rid="ref-80">80</xref>
                                    </sup>.</td>
                                <td align="left" style="background-color:#E2EFD9" valign="top">
                                    <bold>&#x2713;</bold>
                                </td>
                                <td align="left" style="background-color:#E2EFD9" valign="top">
                                    <bold>&#x2718;</bold>
                                </td>
                            </tr>
                            <tr>
                                <td align="left" style="background-color:#E2EFD9" valign="top">Intolerance for
                                    <break/>Uncertainty</td>
                                <td align="left" style="background-color:#E2EFD9" valign="top">Short version of the Intolerance for Uncertainty scale. A 12-item measure for assessing
                                    <break/>intolerance for uncertainty. Items are rated on a 5-point Likert scale
                                    <sup>
                                        <xref ref-type="bibr" rid="ref-79">79</xref>
                                    </sup>.</td>
                                <td align="left" style="background-color:#E2EFD9" valign="top">
                                    <bold>&#x2713;</bold>
                                </td>
                                <td align="left" style="background-color:#E2EFD9" valign="top">
                                    <bold>&#x2718;</bold>
                                </td>
                            </tr>
                            <tr>
                                <td align="left" colspan="4" style="background-color:#FBE4D5" valign="top">
                                    <bold>Attributes of informed decision-making</bold>
                                </td>
                            </tr>
                            <tr>
                                <td align="left" style="background-color:#FBE4D5" valign="top">Knowledge</td>
                                <td align="left" style="background-color:#FBE4D5" valign="top">Nine-item knowledge of genome sequencing (KOGS) measure that is context-neutral and
                                    <break/>focuses on what is involved in having genome sequencing (including &#x2018;what is a genome&#x2019;),
                                    <break/>and the limitations and uncertainties of genome sequencing. Each statement is rated as
                                    <break/>either true, false or don&#x2019;t know
                                    <sup>
                                        <xref ref-type="bibr" rid="ref-70">70</xref>
                                    </sup>. In addition, we will include a number of knowledge items
                                    <break/>developed specifically for the this study which relate to the way that the Service is being
                                    <break/>offered. </td>
                                <td align="left" style="background-color:#FBE4D5" valign="top">
                                    <bold>&#x2713;</bold>
                                </td>
                                <td align="left" style="background-color:#FBE4D5" valign="top">
                                    <bold>&#x2718;</bold>
                                </td>
                            </tr>
                            <tr>
                                <td align="left" style="background-color:#FBE4D5" valign="top">Attitude</td>
                                <td align="left" style="background-color:#FBE4D5" valign="top">Five-item scale examining general attitudes to genome sequencing e.g. harmful
                                    <break/>&#x2013; beneficial, unimportant &#x2013; important, measured on a five-point Likert scale
                                    <sup>
                                        <xref ref-type="bibr" rid="ref-24">24</xref>
                                    </sup>. </td>
                                <td align="left" style="background-color:#FBE4D5" valign="top">
                                    <bold>&#x2713;</bold>
                                </td>
                                <td align="left" style="background-color:#FBE4D5" valign="top">
                                    <bold>&#x2713;</bold>
                                </td>
                            </tr>
                            <tr>
                                <td align="left" style="background-color:#FBE4D5" valign="top">Self-reported informed
                                    <break/>decision-making</td>
                                <td align="left" style="background-color:#FBE4D5" valign="top">Question used previously in survey on genome sequencing in the 100,000 Genomes
                                    <break/>Project
                                    <sup>
                                        <xref ref-type="bibr" rid="ref-24">24</xref>
                                    </sup>.</td>
                                <td align="left" style="background-color:#FBE4D5" valign="top">
                                    <bold>&#x2713;</bold>
                                </td>
                                <td align="left" style="background-color:#FBE4D5" valign="top">
                                    <bold>&#x2718;</bold>
                                </td>
                            </tr>
                            <tr>
                                <td align="left" style="background-color:#FBE4D5" valign="top">Decisional conflict</td>
                                <td align="left" style="background-color:#FBE4D5" valign="top">Sixteen-item measure with five-point Likert scale which assess decisional certainty or
                                    <break/>conflict about a healthcare decision
                                    <sup>
                                        <xref ref-type="bibr" rid="ref-72">72</xref>
                                    </sup>
                                </td>
                                <td align="left" style="background-color:#FBE4D5" valign="top">
                                    <bold>&#x2713;</bold>
                                </td>
                                <td align="left" style="background-color:#FBE4D5" valign="top">
                                    <bold>&#x2718;</bold>
                                </td>
                            </tr>
                            <tr>
                                <td align="left" style="background-color:#FBE4D5" valign="top">Decisional-regret</td>
                                <td align="left" style="background-color:#FBE4D5" valign="top">Five-item measure with five-point likert scale which assesses regret or remorse about a
                                    <break/>healthcare decision, with scores ranging from 0 to 100. DRS scores can be defined into
                                    <break/>three categories: no decision regret (DRS score 0), mild decision regret (DRS score 1&#x2013;25),
                                    <break/>and moderate to high decision regret (DRS score &gt;25)
                                    <sup>
                                        <xref ref-type="bibr" rid="ref-68">68</xref>
                                    </sup>.</td>
                                <td align="left" style="background-color:#FBE4D5" valign="top">
                                    <bold>&#x2718;</bold>
                                </td>
                                <td align="left" style="background-color:#FBE4D5" valign="top">
                                    <bold>&#x2713;</bold>
                                </td>
                            </tr>
                            <tr>
                                <td align="left" style="background-color:#DEEAF6" valign="top">Test results</td>
                                <td align="left" style="background-color:#DEEAF6" valign="top">Study specific question to assess what result the patient received (a diagnostic result, a no-
                                    <break/>findings result or an uncertain result) </td>
                                <td align="left" style="background-color:#DEEAF6" valign="top">
                                    <bold>&#x2718;</bold>
                                </td>
                                <td align="left" style="background-color:#DEEAF6" valign="top">
                                    <bold>&#x2713;</bold>
                                </td>
                            </tr>
                            <tr>
                                <td align="left" colspan="4" style="background-color:#FFF2CC" valign="top">
                                    <bold>Clinical, psychosocial and behavioural outcomes</bold>
                                </td>
                            </tr>
                            <tr>
                                <td align="left" style="background-color:#FFF2CC" valign="top">Parental empowerment</td>
                                <td align="left" style="background-color:#FFF2CC" valign="top">Genomics Outcome Scale: six-item questionnaire with five-point likert scale which captures
                                    <break/>the theoretical construct of empowerment relating to genomic medicine
                                    <sup>
                                        <xref ref-type="bibr" rid="ref-74">74</xref>
                                    </sup>
                                </td>
                                <td align="left" style="background-color:#FFF2CC" valign="top">
                                    <bold>&#x2713;</bold>
                                </td>
                                <td align="left" style="background-color:#FFF2CC" valign="top">
                                    <bold>&#x2713;</bold>
                                </td>
                            </tr>
                            <tr>
                                <td align="left" style="background-color:#FFF2CC" valign="top">Health-related quality of
                                    <break/>life (child)</td>
                                <td align="left" style="background-color:#FFF2CC" valign="top">EQ-5D-Y (ages 4-15): Comprises five dimensions: mobility, looking after myself, doing usual
                                    <break/>activities, having pain or discomfort and feeling worried, sad or unhappy. Each dimension
                                    <break/>has 3 levels: no problems, some problems and a lot of problems.  The caregiver (the proxy)
                                    <break/>is asked to rate the child&#x2019;s/ adolescent&#x2019;s health-related quality of life in their (the proxy&#x2019;s)
                                    <break/>opinion
                                    <sup>
                                        <xref ref-type="bibr" rid="ref-75">75</xref>
                                    </sup>. </td>
                                <td align="left" style="background-color:#FFF2CC" valign="top">
                                    <bold>&#x2713;</bold>
                                </td>
                                <td align="left" style="background-color:#FFF2CC" valign="top">
                                    <bold>&#x2713;</bold>
                                </td>
                            </tr>
                            <tr>
                                <td align="left" style="background-color:#FFF2CC" valign="top">Psychological impact</td>
                                <td align="left" style="background-color:#FFF2CC" valign="top">Adapted 12-item version of the Feelings About genomic Testing Results (FACToR) with five-
                                    <break/>point Likert scale which measures the specific impact of result disclosure after genomic
                                    <break/>testing
                                    <sup>
                                        <xref ref-type="bibr" rid="ref-77">77</xref>
                                    </sup>
                                </td>
                                <td align="left" style="background-color:#FFF2CC" valign="top">
                                    <bold>&#x2718;</bold>
                                </td>
                                <td align="left" style="background-color:#FFF2CC" valign="top">
                                    <bold>&#x2713;</bold>
                                </td>
                            </tr>
                            <tr>
                                <td align="left" style="background-color:#FFF2CC" valign="top">Family impact</td>
                                <td align="left" style="background-color:#FFF2CC" valign="top">PEDS-QL Family impact module: sixteen-item questionnaire with five-point Likert Scale
                                    <break/>which explores problems with communication, worry, daily activities, family relationships
                                    <sup>
                                        <xref ref-type="bibr" rid="ref-76">76</xref>
                                    </sup>
                                </td>
                                <td align="left" style="background-color:#FFF2CC" valign="top">
                                    <bold>&#x2713;</bold>
                                </td>
                                <td align="left" style="background-color:#FFF2CC" valign="top">
                                    <bold>&#x2713;</bold>
                                </td>
                            </tr>
                            <tr>
                                <td align="left" style="background-color:#FFF2CC" valign="top">Clinical, social and
                                    <break/>behavioural impact of
                                    <break/>results</td>
                                <td align="left" style="background-color:#FFF2CC" valign="top">Study specific questions which explore: changes to clinical management, understanding
                                    <break/>the likely course of the condition, changes to child&#x2019;s/parent&#x2019;s lifestyle, connecting with
                                    <break/>specific rare disease support groups/other families, communication with medical
                                    <break/>professionals, reproductive decision-making and identification of other at-risk family
                                    <break/>members. Each item will have 5 levels (not at all &#x2013; a great deal). </td>
                                <td align="left" style="background-color:#FFF2CC" valign="top">
                                    <bold>&#x2718;</bold>
                                </td>
                                <td align="left" style="background-color:#FFF2CC" valign="top">
                                    <bold>&#x2713;</bold>
                                </td>
                            </tr>
                            <tr>
                                <td align="left" style="background-color:#9CC2E5" valign="top">Satisfaction with
                                    <break/>appointment</td>
                                <td align="left" style="background-color:#9CC2E5" valign="top">Seven-item patient-satisfaction measure for use in a clinical genetics setting
                                    <sup>
                                        <xref ref-type="bibr" rid="ref-78">78</xref>
                                    </sup>
                                </td>
                                <td align="left" style="background-color:#9CC2E5" valign="top">
                                    <bold>&#x2713;</bold>
                                </td>
                                <td align="left" style="background-color:#9CC2E5" valign="top">
                                    <bold>&#x2713;</bold>
                                </td>
                            </tr>
                        </tbody>
                    </table>
                </table-wrap>
                <p>To complement the quantitative results, a subset of survey responders will also be invited for a qualitative interview. Interviews will focus on parents&#x2019; expectations, experiences of and satisfaction with the consent appointment/return of results, perception of care received, clinical, behavioural, and psychosocial impact of the result, unexpected outcomes, and recommendations for service improvement.</p>
                <p>
                    <bold>
                        <italic>Data analysis</italic>.</bold> This mixed methods study will use a concurrent design with quantitative and qualitative data collected in parallel and given equal status, the purpose being to seek a more complete understanding using complementary methods
                    <sup>
                        <xref ref-type="bibr" rid="ref-81">81</xref>
                    </sup>. Qualitative and quantitative data will be analysed separately and integrated at the point of interpretation. Each set of findings will be brought together into one explanatory framework
                    <sup>
                        <xref ref-type="bibr" rid="ref-81">81</xref>
                    </sup>.</p>
                <p>For the quantitative data, frequencies, means and standard deviations will be calculated, and descriptive statistics will be reported. Correlations and comparative analyses will be conducted to identify changes over time (between T1 and T2). We will conduct correlations and t-tests (normally distributed variables) or Spearman&#x2019;s rank correlation and paired-Wilcoxon signed ranks tests (non-normally distributed variables) to examine bivariate associations between the primary dependent variables and participant characteristics (e.g. gender, age, employment, education, ethnicity, resilience etc). Analysis will be facilitated using SPSS software
                    <sup>
                        <xref ref-type="bibr" rid="ref-82">82</xref>
                    </sup>.</p>
                <p>Qualitative data will be analysed using codebook thematic analysis
                    <sup>
                        <xref ref-type="bibr" rid="ref-83">83</xref>
                    </sup>. This is a flexible analytic method where a codebook with both deductive (guided by theory and/or previous literature) and inductive (emerging from the text) codes are used to guide data coding, and allows for multiple researchers to systematically code the text. Codes are then collated to form sub-themes and themes, patterns of meaning anchored by a shared idea or concept. Analysis will be facilitated using Nvivo
                    <sup>
                        <xref ref-type="bibr" rid="ref-60">60</xref>
                    </sup>.</p>
                <p>
                    <bold>
                        <italic>Recruitment and sample size</italic>.</bold> Survey participants will be recruited from across the seven participating recruitment sites with the aim of recruiting participants from different geographical, ethnic and socio-economic backgrounds. We will recruit participants whose children have different clinical indications (e.g. neurological including intellectual disability, developmental delay and/or epilepsy, renal, cardiac) as well as those with single system (e.g. a heart defect) and multisystem (e.g. a kidney and heart defect) to facilitate exploratory comparisons across disease groups. Interview participants will be selectively sampled for maximum variation in terms of condition, result (diagnostic, negative or inconclusive) and socio-demographic factors. Where both parents attended the initial genomic testing appointment, only one parent per family (&#x2018;the main care-giver&#x2019;) will be invited to complete the survey in order to avoid non-independence of results as family members may influence each other&#x2019;s responses. </p>
                <p>To compare decision regret between those parents of patients who received a diagnostic result and those who don&#x2019;t, a minimum of 67 participants are required in both groups to achieve a medium effect size (0.5) with an 80% power level. As diagnostic rates using genomic testing are currently around 40% when trio-based analysis is performed
                    <sup>
                        <xref ref-type="bibr" rid="ref-28">28</xref>
                    </sup>, a minimum of 168 participants is required. To account for drop-out between the T1 an T2 survey, which was around 50% in previous research
                    <sup>
                        <xref ref-type="bibr" rid="ref-24">24</xref>
                    </sup>, we will aim to recruit around 400 participants at T1.</p>
                <p>Recruitment for interviews will continue until saturation is reached, however we aim to interview around 20&#x2013;30 parents at both timepoints. This is in line with previous qualitative interview studies exploring parental experiences of genomic testing
                    <sup>
                        <xref ref-type="bibr" rid="ref-19">19</xref>
                    </sup>. Ideally, the same parents will take part in interviews across the two timepoints to examine the patient journey including parent expectations and outcomes. </p>
            </sec>
            <sec>
                <title>Study 4: Interview informed cross-sectional survey with medical specialists (Year 4)	</title>
                <p>
                    <bold>
                        <italic>Study design</italic>.</bold> Cross-sectional qualitative interviews will be conducted with non-genetic medical specialists to explore their experiences of current genomic practice. The topic guide will be informed through the CFIR and Proctor&#x2019;s taxonomy, and include questions to assess their preparedness for delivering genomic medicine (consenting patients and delivering results), how genomic medicine fits into their current practice, outstanding education and training needs, interaction with genetic specialists, whether the nature of their clinical interactions with patients and families has changed over time, and to identify policy and/or service provider factors affecting &#x2018;mainstream&#x2019; implementation of genomic medicine, including emergent enablers and barriers. The findings from the interviews will be used to inform the development of an anonymous cross-sectional online survey, which will also use validated measures to assess concepts such as acceptability
                    <sup>
                        <xref ref-type="bibr" rid="ref-84">84</xref>
                    </sup>, feasibility
                    <sup>
                        <xref ref-type="bibr" rid="ref-84">84</xref>
                    </sup>, implementation leadership support
                    <sup>
                        <xref ref-type="bibr" rid="ref-85">85</xref>
                    </sup> and organisational change expectations
                    <sup>
                        <xref ref-type="bibr" rid="ref-86">86</xref>
                    </sup>. Survey data will provide evidence to policy makers about the effectiveness of mainstreaming. </p>
                <p>
                    <bold>
                        <italic>Data analysis</italic>.</bold> Qualitative data analysis will be thematically coded
                    <sup>
                        <xref ref-type="bibr" rid="ref-83">83</xref>
                    </sup> using a codebook approach. The first step will consist of a deductive analysis, where data are mapped on to the CFIR and Proctor domains and constructs. This will be followed by an inductive analysis, where new themes or unexpected findings are elicited through coding and categorising. Quantitative data will be analysed using descriptive statistics.</p>
                <p>
                    <bold>
                        <italic>Recruitment and sample size</italic>.</bold> Medical specialists from a chosen set of four to five specialties who are (expected to be) involved in the mainstreaming of genomic medicine (e.g. community paediatricians, paediatricians, paediatric neurologists, paediatric cardiologists) from across the seven recruiting sites will be purposively sampled for interview. Interviews will be conducted until saturation is reached, but we expect to interview around 5&#x2013;10 per speciality in line with previous qualitative research looking at health professionals&#x2019; experiences of offering genomic testing
                    <sup>
                        <xref ref-type="bibr" rid="ref-7">7</xref>
                    </sup>.</p>
                <p>The online survey will be administered with links circulated across the seven participating sites as well as via health professional associations (e.g. Royal College of Paediatrics and Child Health). As this is a single topic community study, we will aim to recruit around 400 participants (around 100 for each medical speciality).</p>
            </sec>
            <sec>
                <title>Data synthesis and interpretation from all studies</title>
                <p>The findings from the four studies will be analysed separately. However, at the end of the study we will integrate the data to draw overarching conclusions about service provision. Summary tables will be developed to identify context-specific barriers and facilitators (or suggested changes) to implementation. To enhance trustworthiness, qualitative data analysis will be conducted by multiple researchers. In addition, the advisory team, including the PPI group will support the interpretation of the data and ensure credibility of the data analysis. Further refinement of recommendations for practice will be developed at a workshop in Year 4 with key stakeholders. These recommendations will be detailed in the final project report.</p>
            </sec>
            <sec>
                <title>Ethics and data processing</title>
                <p>The research will be conducted in accordance with the UK Policy Framework For Health and Social Care Research which sets out the principles of good practice in the management of research
                    <sup>
                        <xref ref-type="bibr" rid="ref-87">87</xref>
                    </sup>. Ethical approval for the study was approved on the 16th July 2021 by the London-Bloomsbury Research Ethics Committee (21/PR/0678). Participants (patients, parents, health professionals and/or other key stakeholders) will be given a participant information sheet at the time of being invited to take part in the study. Prior to any observation or interview taking place, consent will be sought and recorded, either verbally (if the observation/interview is taking place virtually) or in written form (if the observation/interview is taking place face-to-face). For studies 2 and 4, returning a completed survey will be considered implied consent to participate.</p>
                <p>Interview data will be digitally recorded, transcribed by a professional transcription company with which a confidentiality agreement is in place. Transcripts will be de-identified and stored along with audio-recordings and de-identified survey responses in the UCL Data Safe Haven which is certified to the ISO27001 information security standard.</p>
            </sec>
        </sec>
        <sec>
            <title>Dissemination</title>
            <p>As well as disseminating results through traditional academic forums such as peer-reviewed publications, we will engage directly with health professionals, policy makers, patients and the public. Crucially, we will disseminate our results to the intervention implementers (e.g. NHS England, Genomic Partnership Board), as findings emerge, so any suggested changes to service provision can be considered in a timely manner. Our results will be shared in the form of short reports and/or slide-sets. We will measure the impact of reporting our findings, i.e. any change that have been made as a result of these findings. We will also share regular study updates via the social media channels and newsletters of patient groups including SWAN UK, Genetic Alliance UK and Unique, who are on the advisory team. At the end of the study, we will produce a series of video abstracts aimed at patients and the public to showcase the key findings from the research. We will reach out to those participants that took part in this programme of research, and send them links to these abstracts, so that they can understand the findings from this work.</p>
            <p>Anonymised data underlying the results will be hosted in the UCL Data Repository and a DOI will be referenced in research publications.  </p>
        </sec>
        <sec>
            <title>Study status</title>
            <p>The study has NHS Ethics approval from Bloomsbury Ethics Committee (Rec reference is 21/PR/0678), and data collection has now started.</p>
        </sec>
        <sec sec-type="discussion">
            <title>Discussion</title>
            <p>The NHS GMS will undoubtedly improve the diagnosis and management of patients and their families affected by rare genetic diseases, and provide emotional relief for parents who have been searching for answers. Whilst some of the potential issues (educational, logistical etc) have been identified and are being addressed prior to the start of the Service, there will inevitably be unanticipated barriers and challenges along the way. This research programme provides a unique opportunity to holistically evaluate the expectations and outcomes of the NHS GMS for paediatric rare disease diagnosis, and provide insights and recommendations to improve service delivery. It will also add to our understanding of the experience of parents undergoing and health professionals delivering genomic testing in routine clinical practice. </p>
            <p>Our mixed-methods approach will provide rich, comprehensive insights into the facilitators, challenges and barriers of delivering the NHS GMS. Examining both parents&#x2019; and health professionals&#x2019; experiences will ensure that experiences and outcomes are explored from multiple perspectives. In designing this study, we have engaged with patients as well as other key stakeholders such as health professionals and policy makers at inception to ensure the research will provide important insights for service improvement and to increase the likelihood that the recommendations will be adopted by policy makers. Our advisory team also comprises a broad range of expertise across genomics including geneticists, genetic counsellors, clinical scientists, behavioural scientists, ethicists, health economists and policy makers who can provide critical insight into the study findings and ensure they are fed back to relevant parties in a timely manner. A key challenge for the project is that there are multiple sub-studies that require buy-in from health professionals across a range of specialties. Moreover, the covid pandemic has meant that many research projects are taking longer to get approved and there have been delays in getting the NHS GMS up and running.</p>
            <p>In a recent strategy for genomics set out by the Department of Health, the Minister for Innovation wrote that &#x201c;the biggest gains are being made through collaborations across a range of expertise from clinicians, engineers, social scientists, mathematicians, and data scientists.&#x201d;
                <sup>
                    <xref ref-type="bibr" rid="ref-3">3</xref>
                </sup>. The NHS GMS provides an ideal opportunity to use approaches from social and behavioural science to examine implementation, experiences and outcomes of service providers, patients and other key stakeholders. This work will provide important evidence for both the NHS and other countries implementing genomics into their national healthcare systems.</p>
        </sec>
        <sec>
            <title>Data availability</title>
            <sec>
                <title>Underlying data</title>
                <p>No data are associated with this article.</p>
            </sec>
            <sec>
                <title>Reporting guidelines</title>
                <p>Figshare UCL: SRQR Checklist for &#x2018;Mixed-methods evaluation of the NHS Genomic Medicine Service for rare diseases: study protocol&#x2019;, 
                    <ext-link ext-link-type="uri" xlink:href="https://doi.org/10.5522/04/16847794">https://doi.org/10.5522/04/16847794</ext-link>
                    <sup>
                        <xref ref-type="bibr" rid="ref-88">88</xref>
                    </sup>.</p>
                <p>Data are available under the terms of the 
                    <ext-link ext-link-type="uri" xlink:href="https://creativecommons.org/licenses/by/4.0/">Creative Commons Attribution 4.0 International license</ext-link> (CC-BY 4.0).</p>
            </sec>
        </sec>
    </body>
    <back>
        <ack>
            <title>Acknowledgements</title>
            <p>Heartfelt thanks to Dr Stephanie Best from Macquarie University, Sydney, Australia and Australian Genomics, for her valuable feedback on a draft of this protocol. Thanks also to Dr Melissa Martyn and Professor Clara Gaff from Melbourne Genomics, Australia, for sharing their views and experiences regarding which measures to include in the parent survey.</p>
        </ack>
        <ref-list>
            <ref id="ref-1">
                <label>1</label>
                <mixed-citation publication-type="journal">
                    <collab>NHS England</collab>:
                    <article-title>National Genomic Test Directory</article-title>.<year>2019</year>; [Accessed 5th August 2019].
                    <ext-link ext-link-type="uri" xlink:href="https://www.england.nhs.uk/publication/national-genomic-test-directories/">Reference Source</ext-link>
                </mixed-citation>
            </ref>
            <ref id="ref-2">
                <label>2</label>
                <mixed-citation publication-type="journal">
                    <collab>Genomics England</collab>:
                    <article-title>The 100,000 Genomes Project Protocol.</article-title>Genomics England Ltd.: London.<year>2017</year>.
                    <ext-link ext-link-type="uri" xlink:href="https://figshare.com/articles/journal_contribution/GenomicEnglandProtocol_pdf/4530893/4">Reference Source</ext-link>
                </mixed-citation>
            </ref>
            <ref id="ref-3">
                <label>3</label>
                <mixed-citation publication-type="journal">
                    <collab>HM Government</collab>:
                    <article-title>Genome UK: the future of healthcare</article-title>.<year>2020</year>.
                    <ext-link ext-link-type="uri" xlink:href="https://www.gov.uk/government/publications/genome-uk-the-future-of-healthcare">Reference Source</ext-link>
                </mixed-citation>
            </ref>
            <ref id="ref-4">
                <label>4</label>
                <mixed-citation publication-type="journal">
                    <person-group person-group-type="author">

                        <name>
                            <surname>Robinson</surname>
                            <given-names>J</given-names>
                        </name>
</person-group>:
                    <article-title>Everything you need to know about the NHS genomic medicine service.</article-title>
                    <year>2020</year>; [Accessed 25th October 2021].
                    <ext-link ext-link-type="uri" xlink:href="https://pharmaceutical-journal.com/article/feature/everything-you-need-to-know-about-the-nhs-genomic-medicine-service">Reference Source</ext-link>
                </mixed-citation>
            </ref>
            <ref id="ref-5">
                <label>5</label>
                <mixed-citation publication-type="journal">
                    <person-group person-group-type="author">

                        <name>
                            <surname>Barwell</surname>
                            <given-names>J</given-names>
                        </name>

                        <name>
                            <surname>Snape</surname>
                            <given-names>K</given-names>
                        </name>

                        <name>
                            <surname>Wedderburn</surname>
                            <given-names>S</given-names>
                        </name>
</person-group>:
                    <article-title>The new genomic medicine service and implications for patients.</article-title>
                    <source>

                        <italic>Clin Med (Lond).</italic>
</source>
                    <year>2019</year>;<volume>19</volume>(<issue>4</issue>):<fpage>273</fpage>&#x2013;<lpage>277</lpage>.
                    <pub-id pub-id-type="pmid">31308102</pub-id>
                    <pub-id pub-id-type="doi">10.7861/clinmedicine.19-4-273</pub-id>
                    <pub-id pub-id-type="pmcid">6752257</pub-id>
                </mixed-citation>
            </ref>
            <ref id="ref-6">
                <label>6</label>
                <mixed-citation publication-type="journal">
                    <person-group person-group-type="author">

                        <name>
                            <surname>Weipert</surname>
                            <given-names>CM</given-names>
                        </name>

                        <name>
                            <surname>Ryan</surname>
                            <given-names>KA</given-names>
                        </name>

                        <name>
                            <surname>Everett</surname>
                            <given-names>JN</given-names>
                        </name>

                        <etal/>
</person-group>:
                    <article-title>Physician Experiences and Understanding of Genomic Sequencing in Oncology.</article-title>
                    <source>

                        <italic>J Genet Couns.</italic>
</source>
                    <year>2018</year>;<volume>27</volume>(<issue>1</issue>):<fpage>187</fpage>&#x2013;<lpage>196</lpage>.
                    <pub-id pub-id-type="pmid">28840409</pub-id>
                    <pub-id pub-id-type="doi">10.1007/s10897-017-0134-3</pub-id>
                    <pub-id pub-id-type="pmcid">5810555</pub-id>
                </mixed-citation>
            </ref>
            <ref id="ref-7">
                <label>7</label>
                <mixed-citation publication-type="journal">
                    <person-group person-group-type="author">

                        <name>
                            <surname>Sanderson</surname>
                            <given-names>SC</given-names>
                        </name>

                        <name>
                            <surname>Hill</surname>
                            <given-names>M</given-names>
                        </name>

                        <name>
                            <surname>Patch</surname>
                            <given-names>C</given-names>
                        </name>

                        <etal/>
</person-group>:
                    <article-title>Delivering genome sequencing in clinical practice: an interview study with healthcare professionals involved in the 100 000 Genomes Project.</article-title>
                    <source>

                        <italic>BMJ Open.</italic>
</source>
                    <year>2019</year>;<volume>9</volume>(<issue>11</issue>):<fpage>e029699</fpage>.
                    <pub-id pub-id-type="pmid">31685495</pub-id>
                    <pub-id pub-id-type="doi">10.1136/bmjopen-2019-029699</pub-id>
                    <pub-id pub-id-type="pmcid">6858183</pub-id>
                </mixed-citation>
            </ref>
            <ref id="ref-8">
                <label>8</label>
                <mixed-citation publication-type="journal">
                    <person-group person-group-type="author">

                        <name>
                            <surname>Aiello</surname>
                            <given-names>LB</given-names>
                        </name>
</person-group>:
                    <article-title>Genomics Education: Knowledge of Nurses Across the Profession and Integration Into Practice.</article-title>
                    <source>

                        <italic>Clin J Oncol Nurs.</italic>
</source>
                    <year>2017</year>;<volume>21</volume>(<issue>6</issue>):<fpage>747</fpage>&#x2013;<lpage>753</lpage>.
                    <pub-id pub-id-type="pmid">29149120</pub-id>
                    <pub-id pub-id-type="doi">10.1188/17.CJON.747-753</pub-id>
                </mixed-citation>
            </ref>
            <ref id="ref-9">
                <label>9</label>
                <mixed-citation publication-type="journal">
                    <person-group person-group-type="author">

                        <name>
                            <surname>McClaren</surname>
                            <given-names>BJ</given-names>
                        </name>

                        <name>
                            <surname>Crellin</surname>
                            <given-names>E</given-names>
                        </name>

                        <name>
                            <surname>Janinski</surname>
                            <given-names>M</given-names>
                        </name>

                        <etal/>
</person-group>:
                    <article-title>Preparing Medical Specialists for Genomic Medicine: Continuing Education Should Include Opportunities for Experiential Learning.</article-title>
                    <source>

                        <italic>Front Genet.</italic>
</source>
                    <year>2020</year>;<volume>11</volume>:<fpage>151</fpage>.
                    <pub-id pub-id-type="pmid">32194628</pub-id>
                    <pub-id pub-id-type="doi">10.3389/fgene.2020.00151</pub-id>
                    <pub-id pub-id-type="pmcid">7063730</pub-id>
                </mixed-citation>
            </ref>
            <ref id="ref-10">
                <label>10</label>
                <mixed-citation publication-type="journal">
                    <person-group person-group-type="author">

                        <name>
                            <surname>Salm</surname>
                            <given-names>M</given-names>
                        </name>

                        <name>
                            <surname>Abbate</surname>
                            <given-names>K</given-names>
                        </name>

                        <name>
                            <surname>Appelbaum</surname>
                            <given-names>P</given-names>
                        </name>

                        <etal/>
</person-group>:
                    <article-title>Use of genetic tests among neurologists and psychiatrists: knowledge, attitudes, behaviors, and needs for training.</article-title>
                    <source>

                        <italic>J Genet Couns.</italic>
</source>
                    <year>2014</year>;<volume>23</volume>(<issue>2</issue>):<fpage>156</fpage>&#x2013;<lpage>63</lpage>.
                    <pub-id pub-id-type="pmid">23793969</pub-id>
                    <pub-id pub-id-type="doi">10.1007/s10897-013-9624-0</pub-id>
                    <pub-id pub-id-type="pmcid">3812264</pub-id>
                </mixed-citation>
            </ref>
            <ref id="ref-11">
                <label>11</label>
                <mixed-citation publication-type="journal">
                    <person-group person-group-type="author">

                        <name>
                            <surname>Wynn</surname>
                            <given-names>J</given-names>
                        </name>

                        <name>
                            <surname>Lewis</surname>
                            <given-names>K</given-names>
                        </name>

                        <name>
                            <surname>Amendola</surname>
                            <given-names>LM</given-names>
                        </name>

                        <etal/>
</person-group>:
                    <article-title>Clinical providers' experiences with returning results from genomic sequencing: an interview study.</article-title>
                    <source>

                        <italic>BMC Med Genomics.</italic>
</source>
                    <year>2018</year>;<volume>11</volume>(<issue>1</issue>):<fpage>45</fpage>.
                    <pub-id pub-id-type="pmid">29739461</pub-id>
                    <pub-id pub-id-type="doi">10.1186/s12920-018-0360-z</pub-id>
                    <pub-id pub-id-type="pmcid">5941324</pub-id>
                </mixed-citation>
            </ref>
            <ref id="ref-12">
                <label>12</label>
                <mixed-citation publication-type="journal">
                    <collab>Health Education England</collab>:
                    <article-title>Master's in Genomic Medicine.</article-title>
                    <year>2020</year>; [Accessed 28th September 2020].
                    <ext-link ext-link-type="uri" xlink:href="https://www.genomicseducation.hee.nhs.uk/news/masters-in-genomic-medicine-2020-21-funding-opens/">Reference Source</ext-link>
                </mixed-citation>
            </ref>
            <ref id="ref-13">
                <label>13</label>
                <mixed-citation publication-type="journal">
                    <collab>Royal College of General Practitioners</collab>:
                    <article-title>Genomics toolkit.</article-title>[Accessed 28th September 2020].
                    <ext-link ext-link-type="uri" xlink:href="https://www.rcgp.org.uk/clinical-and-research/resources/toolkits/genomics-toolkit.aspx">Reference Source</ext-link>
                </mixed-citation>
            </ref>
            <ref id="ref-14">
                <label>14</label>
                <mixed-citation publication-type="journal">
                    <collab>NHS England</collab>:
                    <article-title>Genomics resources</article-title>.  [Accessed 1st September 2021].
                    <ext-link ext-link-type="uri" xlink:href="https://www.england.nhs.uk/genomics/genom-res/">Reference Source</ext-link>
                </mixed-citation>
            </ref>
            <ref id="ref-15">
                <label>15</label>
                <mixed-citation publication-type="journal">
                    <collab>NHS England</collab>:
                    <article-title>Whole genome sequencing for rare disease: Information for patients and family members.</article-title>NHS England.<year>2020</year>.
                    <ext-link ext-link-type="uri" xlink:href="https://www.google.com/url?sa=t&amp;rct=j&amp;q=&amp;esrc=s&amp;source=web&amp;cd=&amp;cad=rja&amp;uact=8&amp;ved=2ahUKEwj-vdz7-5H0AhWlH7cAHbMDD9EQFnoECC4QAQ&amp;url=https%3A%2F%2Fwww.england.nhs.uk%2Fwp-content%2Fuploads%2F2021%2F07%2Fgenome-sequencing-rare-disease-patient-information.pdf&amp;usg=AOvVaw3Ov4jZESxO1A9YVKkUVWgh">Reference Source</ext-link>
                </mixed-citation>
            </ref>
            <ref id="ref-16">
                <label>16</label>
                <mixed-citation publication-type="journal">
                    <collab>NHS England</collab>:
                    <article-title>Whole genome sequencing for a rare disorder: easy read.</article-title>NHS England.<year>2020</year>.
                    <ext-link ext-link-type="uri" xlink:href="https://www.england.nhs.uk/wp-content/uploads/2021/07/genome-sequencing-rare-disease-patient-information-easy-read.pdf">Reference Source</ext-link>
                </mixed-citation>
            </ref>
            <ref id="ref-17">
                <label>17</label>
                <mixed-citation publication-type="journal">
                    <collab>NHS Genomic Medicine Service</collab>:
                    <article-title>Record of Discussion Regarding Genomic Testing.</article-title>North Bristol NHS Trust, Editor.
                    <ext-link ext-link-type="uri" xlink:href="https://www.google.com/url?sa=t&amp;rct=j&amp;q=&amp;esrc=s&amp;source=web&amp;cd=&amp;cad=rja&amp;uact=8&amp;ved=2ahUKEwixoqLy_JH0AhW1H7cAHbpeCEAQFnoECAIQAQ&amp;url=https%3A%2F%2Fwww.eastgenomics.nhs.uk%2Fdocuments%2F870%2FWGS_record_of_discussion_form_Punjabi_translation__PDF.pdf&amp;usg=AOvVaw0VgYMFXSJiPe61J8c5WhUo">Reference Source</ext-link>
                </mixed-citation>
            </ref>
            <ref id="ref-18">
                <label>18</label>
                <mixed-citation publication-type="journal">
                    <collab>Genomics England</collab>:
                    <article-title>Taking part</article-title>. [Accessed 14th June 2021].
                    <ext-link ext-link-type="uri" xlink:href="https://www.genomicsengland.co.uk/nhs-gms/taking-part/">Reference Source</ext-link>
                </mixed-citation>
            </ref>
            <ref id="ref-19">
                <label>19</label>
                <mixed-citation publication-type="journal">
                    <person-group person-group-type="author">

                        <name>
                            <surname>Lewis</surname>
                            <given-names>C</given-names>
                        </name>

                        <name>
                            <surname>Sanderson</surname>
                            <given-names>S</given-names>
                        </name>

                        <name>
                            <surname>Hill</surname>
                            <given-names>M</given-names>
                        </name>

                        <etal/>
</person-group>:
                    <article-title>Parents' motivations, concerns and understanding of genome sequencing: a qualitative interview study.</article-title>
                    <source>

                        <italic>Eur J Hum Genet.</italic>
</source>
                    <year>2020</year>;<volume>28</volume>(<issue>7</issue>):<fpage>874</fpage>&#x2013;<lpage>884</lpage>.
                    <pub-id pub-id-type="pmid">32001839</pub-id>
                    <pub-id pub-id-type="doi">10.1038/s41431-020-0575-2</pub-id>
                    <pub-id pub-id-type="pmcid">7316711</pub-id>
                </mixed-citation>
            </ref>
            <ref id="ref-20">
                <label>20</label>
                <mixed-citation publication-type="journal">
                    <person-group person-group-type="author">

                        <name>
                            <surname>Sanderson</surname>
                            <given-names>SC</given-names>
                        </name>

                        <name>
                            <surname>Lewis</surname>
                            <given-names>C</given-names>
                        </name>

                        <name>
                            <surname>Patch</surname>
                            <given-names>C</given-names>
                        </name>

                        <etal/>
</person-group>:
                    <article-title>Opening the "black box" of informed consent appointments for genome sequencing: a multisite observational study.</article-title>
                    <source>

                        <italic>Genet Med.</italic>
</source>
                    <year>2019</year>;<volume>21</volume>(<issue>5</issue>):<fpage>1083</fpage>&#x2013;<lpage>1091</lpage>.
                    <pub-id pub-id-type="pmid">30270361</pub-id>
                    <pub-id pub-id-type="doi">10.1038/s41436-018-0310-3</pub-id>
                    <pub-id pub-id-type="pmcid">6752270</pub-id>
                </mixed-citation>
            </ref>
            <ref id="ref-21">
                <label>21</label>
                <mixed-citation publication-type="journal">
                    <person-group person-group-type="author">

                        <name>
                            <surname>Dheensa</surname>
                            <given-names>S</given-names>
                        </name>

                        <name>
                            <surname>Lucassen</surname>
                            <given-names>A</given-names>
                        </name>

                        <name>
                            <surname>Fenwick</surname>
                            <given-names>A</given-names>
                        </name>
</person-group>:
                    <article-title>Fostering trust in healthcare: Participants' experiences, views, and concerns about the 100,000 genomes project.</article-title>
                    <source>

                        <italic>Eur J Med Genet.</italic>
</source>
                    <year>2018</year>:<volume>62</volume>(<issue>5</issue>):<fpage> 335</fpage>&#x2013;<lpage>341</lpage>.
                    <pub-id pub-id-type="pmid">30503854</pub-id>
                    <pub-id pub-id-type="doi">10.1016/j.ejmg.2018.11.024</pub-id>
                </mixed-citation>
            </ref>
            <ref id="ref-22">
                <label>22</label>
                <mixed-citation publication-type="journal">
                    <person-group person-group-type="author">

                        <name>
                            <surname>Ormondroyd</surname>
                            <given-names>E</given-names>
                        </name>

                        <name>
                            <surname>Mackley</surname>
                            <given-names>MP</given-names>
                        </name>

                        <name>
                            <surname>Blair</surname>
                            <given-names>M</given-names>
                        </name>

                        <etal/>
</person-group>:
                    <article-title>"Not pathogenic until proven otherwise": perspectives of UK clinical genomics professionals toward secondary findings in context of a Genomic Medicine Multidisciplinary Team and the 100,000 Genomes Project.</article-title>
                    <source>

                        <italic>Genet Med.</italic>
</source>
                    <year>2018</year>;<volume>20</volume>(<issue>3</issue>):<fpage>320</fpage>&#x2013;<lpage>328</lpage>.
                    <pub-id pub-id-type="pmid">29261176</pub-id>
                    <pub-id pub-id-type="doi">10.1038/gim.2017.157</pub-id>
                    <pub-id pub-id-type="pmcid">5880578</pub-id>
                </mixed-citation>
            </ref>
            <ref id="ref-23">
                <label>23</label>
                <mixed-citation publication-type="journal">
                    <person-group person-group-type="author">

                        <name>
                            <surname>Ballard</surname>
                            <given-names>LM</given-names>
                        </name>

                        <name>
                            <surname>Horton</surname>
                            <given-names>RH</given-names>
                        </name>

                        <name>
                            <surname>Dheensa</surname>
                            <given-names>S</given-names>
                        </name>

                        <etal/>
</person-group>:
                    <article-title>Exploring broad consent in the context of the 100,000 Genomes Project: a mixed methods study.</article-title>
                    <source>

                        <italic>Eur J Hum Genet.</italic>
</source>
                    <year>2020</year>;<volume>28</volume>(<issue>6</issue>):<fpage>732</fpage>&#x2013;<lpage>741</lpage>.
                    <pub-id pub-id-type="pmid">31919452</pub-id>
                    <pub-id pub-id-type="doi">10.1038/s41431-019-0570-7</pub-id>
                    <pub-id pub-id-type="pmcid">7253456</pub-id>
                </mixed-citation>
            </ref>
            <ref id="ref-24">
                <label>24</label>
                <mixed-citation publication-type="journal">
                    <person-group person-group-type="author">

                        <name>
                            <surname>Sanderson</surname>
                            <given-names>SC</given-names>
                        </name>

                        <etal/>
</person-group>:
                    <article-title>Decision-making, attitudes and understanding amongst patients and relatives invited to undergo genome sequencing in the 100,000 Genomes Project: a multi-site survey study.</article-title>
                    <source>

                        <italic>Genetics In Medicine.</italic>
</source>In press.</mixed-citation>
            </ref>
            <ref id="ref-25">
                <label>25</label>
                <mixed-citation publication-type="journal">
                    <collab>European Organisation for Rare Diseases</collab>:
                    <article-title>Rare Diseases: Understanding this Public Health Priority</article-title>.<year>2005</year>; [cited Accessed 25 August 2021].
                    <ext-link ext-link-type="uri" xlink:href="https://www.eurordis.org/IMG/pdf/princeps_document-EN.pdf">Reference Source</ext-link>
                </mixed-citation>
            </ref>
            <ref id="ref-26">
                <label>26</label>
                <mixed-citation publication-type="journal">
                    <person-group person-group-type="author">

                        <name>
                            <surname>Bl&#x00f6;&#x00df;</surname>
                            <given-names>S</given-names>
                        </name>

                        <name>
                            <surname>Klemann</surname>
                            <given-names>C</given-names>
                        </name>

                        <name>
                            <surname>Rother</surname>
                            <given-names>AK</given-names>
                        </name>

                        <etal/>
</person-group>:
                    <article-title>Diagnostic needs for rare diseases and shared prediagnostic phenomena: Results of a German-wide expert Delphi survey.</article-title>
                    <source>

                        <italic>PLoS One.</italic>
</source>
                    <year>2017</year>;<volume>12</volume>(<issue>2</issue>):<fpage>e0172532</fpage>.
                    <pub-id pub-id-type="pmid">28234950</pub-id>
                    <pub-id pub-id-type="doi">10.1371/journal.pone.0172532</pub-id>
                    <pub-id pub-id-type="pmcid">5325301</pub-id>
                </mixed-citation>
            </ref>
            <ref id="ref-27">
                <label>27</label>
                <mixed-citation publication-type="journal">
                    <person-group person-group-type="author">

                        <name>
                            <surname>Vissers</surname>
                            <given-names>LELM</given-names>
                        </name>

                        <name>
                            <surname>van Nimwegen</surname>
                            <given-names>KJM</given-names>
                        </name>

                        <name>
                            <surname>Schieving</surname>
                            <given-names>JH</given-names>
                        </name>

                        <etal/>
</person-group>:
                    <article-title>A clinical utility study of exome sequencing versus conventional genetic testing in pediatric neurology.</article-title>
                    <source>

                        <italic>Genet Med.</italic>
</source>
                    <year>2017</year>;<volume>19</volume>(<issue>9</issue>):<fpage>1055</fpage>&#x2013;<lpage>1063</lpage>.
                    <pub-id pub-id-type="pmid">28333917</pub-id>
                    <pub-id pub-id-type="doi">10.1038/gim.2017.1</pub-id>
                    <pub-id pub-id-type="pmcid">5589982</pub-id>
                </mixed-citation>
            </ref>
            <ref id="ref-28">
                <label>28</label>
                <mixed-citation publication-type="journal">
                    <person-group person-group-type="author">

                        <name>
                            <surname>Wright,</surname>
                            <given-names>CF</given-names>
                        </name>

                        <name>
                            <surname>FitzPatrick</surname>
                            <given-names>DR</given-names>
                        </name>

                        <name>
                            <surname>Firth</surname>
                            <given-names>HV</given-names>
                        </name>
</person-group>:
                    <article-title>Paediatric genomics: diagnosing rare disease in children.</article-title>
                    <source>

                        <italic>Nat Rev Genet.</italic>
</source>
                    <year>2018</year>;<volume>19</volume>(<issue>5</issue>):<fpage>253</fpage>&#x2013;<lpage>268</lpage>.
                    <pub-id pub-id-type="pmid">29398702</pub-id>
                    <pub-id pub-id-type="doi">10.1038/nrg.2017.116</pub-id>
                </mixed-citation>
            </ref>
            <ref id="ref-29">
                <label>29</label>
                <mixed-citation publication-type="journal">
                    <person-group person-group-type="author">

                        <name>
                            <surname>Griffin</surname>
                            <given-names>BH</given-names>
                        </name>

                        <name>
                            <surname>Chitty</surname>
                            <given-names>LS</given-names>
                        </name>

                        <name>
                            <surname>Bitner-Glindzicz</surname>
                            <given-names>M</given-names>
                        </name>
</person-group>:
                    <article-title>The 100 000 Genomes Project: What it means for paediatrics.</article-title>
                    <source>

                        <italic>Arch Dis Child Educ Pract Ed.</italic>
</source>
                    <year>2017</year>;<volume>102</volume>(<issue>2</issue>):<fpage>105</fpage>&#x2013;<lpage>107</lpage>.
                    <pub-id pub-id-type="pmid">27940446</pub-id>
                    <pub-id pub-id-type="doi">10.1136/archdischild-2016-311029</pub-id>
                </mixed-citation>
            </ref>
            <ref id="ref-30">
                <label>30</label>
                <mixed-citation publication-type="journal">
                    <person-group person-group-type="author">

                        <name>
                            <surname>Ashtiani</surname>
                            <given-names>S</given-names>
                        </name>

                        <name>
                            <surname>Makela</surname>
                            <given-names>N</given-names>
                        </name>

                        <name>
                            <surname>Carrion</surname>
                            <given-names>P</given-names>
                        </name>

                        <etal/>
</person-group>:
                    <article-title>Parents' experiences of receiving their child's genetic diagnosis: a qualitative study to inform clinical genetics practice.</article-title>
                    <source>

                        <italic>Am J Med Genet A.</italic>
</source>
                    <year>2014</year>;<volume>164A</volume>(<issue>6</issue>):<fpage>1496</fpage>&#x2013;<lpage>502</lpage>.
                    <pub-id pub-id-type="pmid">24706543</pub-id>
                    <pub-id pub-id-type="doi">10.1002/ajmg.a.36525</pub-id>
                    <pub-id pub-id-type="pmcid">4039554</pub-id>
                </mixed-citation>
            </ref>
            <ref id="ref-31">
                <label>31</label>
                <mixed-citation publication-type="journal">
                    <person-group person-group-type="author">

                        <name>
                            <surname>Werner-Lin</surname>
                            <given-names>A</given-names>
                        </name>

                        <name>
                            <surname>Zaspel</surname>
                            <given-names>L</given-names>
                        </name>

                        <name>
                            <surname>Carlson</surname>
                            <given-names>M</given-names>
                        </name>

                        <etal/>
</person-group>:
                    <article-title>Gratitude, protective buffering, and cognitive dissonance: How families respond to pediatric whole exome sequencing in the absence of actionable results.</article-title>
                    <source>

                        <italic>Am J Med Genet A.</italic>
</source>
                    <year>2018</year>;<volume>176</volume>(<issue>3</issue>):<fpage>578</fpage>&#x2013;<lpage>588</lpage>.
                    <pub-id pub-id-type="pmid">29446570</pub-id>
                    <pub-id pub-id-type="doi">10.1002/ajmg.a.38613</pub-id>
                </mixed-citation>
            </ref>
            <ref id="ref-32">
                <label>32</label>
                <mixed-citation publication-type="journal">
                    <person-group person-group-type="author">

                        <name>
                            <surname>Tolusso</surname>
                            <given-names>LK</given-names>
                        </name>

                        <name>
                            <surname>Collins</surname>
                            <given-names>K</given-names>
                        </name>

                        <name>
                            <surname>Zhang</surname>
                            <given-names>X</given-names>
                        </name>

                        <etal/>
</person-group>:
                    <article-title>Pediatric Whole Exome Sequencing: an Assessment of Parents' Perceived and Actual Understanding.</article-title>
                    <source>

                        <italic>J Genet Couns.</italic>
</source>
                    <year>2017</year>;<volume>26</volume>(<issue>4</issue>):<fpage>792</fpage>&#x2013;<lpage>805</lpage>.
                    <pub-id pub-id-type="pmid">27987066</pub-id>
                    <pub-id pub-id-type="doi">10.1007/s10897-016-0052-9</pub-id>
                </mixed-citation>
            </ref>
            <ref id="ref-33">
                <label>33</label>
                <mixed-citation publication-type="journal">
                    <person-group person-group-type="author">

                        <name>
                            <surname>Bernhardt</surname>
                            <given-names>BA</given-names>
                        </name>

                        <name>
                            <surname>Roche</surname>
                            <given-names>MI</given-names>
                        </name>

                        <name>
                            <surname>Perry</surname>
                            <given-names>DL</given-names>
                        </name>

                        <etal/>
</person-group>:
                    <article-title>Experiences with obtaining informed consent for genomic sequencing.</article-title>
                    <source>

                        <italic>Am J Med Genet A.</italic>
</source>
                    <year>2015</year>;<volume>167A</volume>(<issue>11</issue>):<fpage>2635</fpage>&#x2013;<lpage>46</lpage>.
                    <pub-id pub-id-type="pmid">26198374</pub-id>
                    <pub-id pub-id-type="doi">10.1002/ajmg.a.37256</pub-id>
                    <pub-id pub-id-type="pmcid">4980577</pub-id>
                </mixed-citation>
            </ref>
            <ref id="ref-34">
                <label>34</label>
                <mixed-citation publication-type="journal">
                    <person-group person-group-type="author">

                        <name>
                            <surname>Tomlinson</surname>
                            <given-names>AN</given-names>
                        </name>

                        <name>
                            <surname>Skinner</surname>
                            <given-names>D</given-names>
                        </name>

                        <name>
                            <surname>Perry</surname>
                            <given-names>DL</given-names>
                        </name>

                        <etal/>
</person-group>:
                    <article-title>"Not Tied Up Neatly with a Bow": Professionals' Challenging Cases in Informed Consent for Genomic Sequencing.</article-title>
                    <source>

                        <italic>J Genet Couns.</italic>
</source>
                    <year>2016</year>;<volume>25</volume>(<issue>1</issue>):<fpage>62</fpage>&#x2013;<lpage>72</lpage>.
                    <pub-id pub-id-type="pmid">25911622</pub-id>
                    <pub-id pub-id-type="doi">10.1007/s10897-015-9842-8</pub-id>
                    <pub-id pub-id-type="pmcid">4621265</pub-id>
                </mixed-citation>
            </ref>
            <ref id="ref-35">
                <label>35</label>
                <mixed-citation publication-type="journal">
                    <person-group person-group-type="author">

                        <name>
                            <surname>Shickh</surname>
                            <given-names>S</given-names>
                        </name>

                        <name>
                            <surname>Mighton</surname>
                            <given-names>C</given-names>
                        </name>

                        <name>
                            <surname>Uleryk</surname>
                            <given-names>E</given-names>
                        </name>

                        <etal/>
</person-group>:
                    <article-title>The clinical utility of exome and genome sequencing across clinical indications: a systematic review.</article-title>
                    <source>

                        <italic>Hum Genet.</italic>
</source>
                    <year>2021</year>;<volume>140</volume>(<issue>10</issue>):<fpage>1403</fpage>&#x2013;<lpage>1416</lpage>.
                    <pub-id pub-id-type="pmid">34368901</pub-id>
                    <pub-id pub-id-type="doi">10.1007/s00439-021-02331-x</pub-id>
                </mixed-citation>
            </ref>
            <ref id="ref-36">
                <label>36</label>
                <mixed-citation publication-type="journal">
                    <person-group person-group-type="author">

                        <name>
                            <surname>Smith</surname>
                            <given-names>HS</given-names>
                        </name>

                        <name>
                            <surname>Swint</surname>
                            <given-names>JM</given-names>
                        </name>

                        <name>
                            <surname>Lalani</surname>
                            <given-names>SR</given-names>
                        </name>

                        <etal/>
</person-group>:
                    <article-title>Clinical Application of Genome and Exome Sequencing as a Diagnostic Tool for Pediatric Patients: a Scoping Review of the Literature.</article-title>
                    <source>

                        <italic>Genet Med.</italic>
</source>
                    <year>2019</year>;<volume>21</volume>(<issue>1</issue>):<fpage>3</fpage>&#x2013;<lpage>16</lpage>.
                    <pub-id pub-id-type="pmid">29760485</pub-id>
                    <pub-id pub-id-type="doi">10.1038/s41436-018-0024-6</pub-id>
                </mixed-citation>
            </ref>
            <ref id="ref-37">
                <label>37</label>
                <mixed-citation publication-type="journal">
                    <person-group person-group-type="author">

                        <name>
                            <surname>Mestek-Boukhibar</surname>
                            <given-names>L</given-names>
                        </name>

                        <name>
                            <surname>Clement</surname>
                            <given-names>E</given-names>
                        </name>

                        <name>
                            <surname>Jones</surname>
                            <given-names>WD</given-names>
                        </name>

                        <etal/>
</person-group>:
                    <article-title>Rapid Paediatric Sequencing (RaPS): comprehensive real-life workflow for rapid diagnosis of critically ill children.</article-title>
                    <source>

                        <italic>J Med Genet.</italic>
</source>
                    <year>2018</year>;<volume>55</volume>(<issue>11</issue>):<fpage>721</fpage>&#x2013;<lpage>728</lpage>.
                    <pub-id pub-id-type="pmid">30049826</pub-id>
                    <pub-id pub-id-type="doi">10.1136/jmedgenet-2018-105396</pub-id>
                    <pub-id pub-id-type="pmcid">6252361</pub-id>
                </mixed-citation>
            </ref>
            <ref id="ref-38">
                <label>38</label>
                <mixed-citation publication-type="journal">
                    <person-group person-group-type="author">

                        <name>
                            <surname>Wright</surname>
                            <given-names>CF</given-names>
                        </name>

                        <name>
                            <surname>Fitzgerald</surname>
                            <given-names>TW</given-names>
                        </name>

                        <name>
                            <surname>Jones</surname>
                            <given-names>WD</given-names>
                        </name>

                        <etal/>
</person-group>:
                    <article-title>Genetic diagnosis of developmental disorders in the DDD study: a scalable analysis of genome-wide research data.</article-title>
                    <source>

                        <italic>Lancet.</italic>
</source>
                    <year>2015</year>;<volume>385</volume>(<issue>9975</issue>):<fpage>1305</fpage>&#x2013;<lpage>14</lpage>.
                    <pub-id pub-id-type="pmid">25529582</pub-id>
                    <pub-id pub-id-type="doi">10.1016/S0140-6736(14)61705-0</pub-id>
                    <pub-id pub-id-type="pmcid">4392068</pub-id>
                </mixed-citation>
            </ref>
            <ref id="ref-39">
                <label>39</label>
                <mixed-citation publication-type="journal">
                    <person-group person-group-type="author">

                        <name>
                            <surname>Brett</surname>
                            <given-names>GR</given-names>
                        </name>

                        <name>
                            <surname>Martyn</surname>
                            <given-names>M</given-names>
                        </name>

                        <name>
                            <surname>Lynch</surname>
                            <given-names>F</given-names>
                        </name>

                        <etal/>
</person-group>:
                    <article-title>Parental experiences of ultrarapid genomic testing for their critically unwell infants and children.</article-title>
                    <source>

                        <italic>Genet Med.</italic>
</source>
                    <year>2020</year>;<volume>22</volume>(<issue>12</issue>):<fpage>1976</fpage>&#x2013;<lpage>1985</lpage>.
                    <pub-id pub-id-type="pmid">32719395</pub-id>
                    <pub-id pub-id-type="doi">10.1038/s41436-020-0912-4</pub-id>
                </mixed-citation>
            </ref>
            <ref id="ref-40">
                <label>40</label>
                <mixed-citation publication-type="journal">
                    <person-group person-group-type="author">

                        <name>
                            <surname>Robinson</surname>
                            <given-names>JO</given-names>
                        </name>

                        <name>
                            <surname>Wynn</surname>
                            <given-names>J</given-names>
                        </name>

                        <name>
                            <surname>Biesecker</surname>
                            <given-names>B</given-names>
                        </name>

                        <etal/>
</person-group>:
                    <article-title>Psychological outcomes related to exome and genome sequencing result disclosure: a meta-analysis of seven Clinical Sequencing Exploratory Research (CSER) Consortium studies.</article-title>
                    <source>

                        <italic>Genet Med.</italic>
</source>
                    <year>2019</year>;<volume>21</volume>(<issue>12</issue>):<fpage>2781</fpage>&#x2013;<lpage>2790</lpage>.
                    <pub-id pub-id-type="pmid">31189963</pub-id>
                    <pub-id pub-id-type="doi">10.1038/s41436-019-0565-3</pub-id>
                    <pub-id pub-id-type="pmcid">7260995</pub-id>
                </mixed-citation>
            </ref>
            <ref id="ref-41">
                <label>41</label>
                <mixed-citation publication-type="journal">
                    <person-group person-group-type="author">

                        <name>
                            <surname>Rosell</surname>
                            <given-names>AM</given-names>
                        </name>

                        <name>
                            <surname>Pena</surname>
                            <given-names>LD</given-names>
                        </name>

                        <name>
                            <surname>Schoch</surname>
                            <given-names>K</given-names>
                        </name>

                        <etal/>
</person-group>:
                    <article-title>Not the End of the Odyssey: Parental Perceptions of Whole Exome Sequencing (WES) in Pediatric Undiagnosed Disorders.</article-title>
                    <source>

                        <italic>J Genet Couns.</italic>
</source>
                    <year>2016</year>;<volume>25</volume>(<issue>5</issue>):<fpage>1019</fpage>&#x2013;<lpage>31</lpage>.
                    <pub-id pub-id-type="pmid">26868367</pub-id>
                    <pub-id pub-id-type="doi">10.1007/s10897-016-9933-1</pub-id>
                </mixed-citation>
            </ref>
            <ref id="ref-42">
                <label>42</label>
                <mixed-citation publication-type="journal">
                    <person-group person-group-type="author">

                        <name>
                            <surname>Krabbenborg</surname>
                            <given-names>L</given-names>
                        </name>

                        <name>
                            <surname>Vissers</surname>
                            <given-names>LE</given-names>
                        </name>

                        <name>
                            <surname>Schieving</surname>
                            <given-names>J</given-names>
                        </name>

                        <etal/>
</person-group>:
                    <article-title>Understanding the Psychosocial Effects of WES Test Results on Parents of Children with Rare Diseases.</article-title>
                    <source>

                        <italic>J Genet Couns.</italic>
</source>
                    <year>2016</year>;<volume>25</volume>(<issue>6</issue>):<fpage>1207</fpage>&#x2013;<lpage>1214</lpage>.
                    <pub-id pub-id-type="pmid">27098417</pub-id>
                    <pub-id pub-id-type="doi">10.1007/s10897-016-9958-5</pub-id>
                    <pub-id pub-id-type="pmcid">5114322</pub-id>
                </mixed-citation>
            </ref>
            <ref id="ref-43">
                <label>43</label>
                <mixed-citation publication-type="journal">
                    <person-group person-group-type="author">

                        <name>
                            <surname>Proctor</surname>
                            <given-names>E</given-names>
                        </name>

                        <name>
                            <surname>Silmere</surname>
                            <given-names>H</given-names>
                        </name>

                        <name>
                            <surname>Raghavan</surname>
                            <given-names>R</given-names>
                        </name>

                        <etal/>
</person-group>:
                    <article-title>Outcomes for implementation research: conceptual distinctions, measurement challenges, and research agenda.</article-title>
                    <source>

                        <italic>Adm Policy Ment Health.</italic>
</source>
                    <year>2011</year>;<volume>38</volume>(<issue>2</issue>):<fpage>65</fpage>&#x2013;<lpage>76</lpage>.
                    <pub-id pub-id-type="pmid">20957426</pub-id>
                    <pub-id pub-id-type="doi">10.1007/s10488-010-0319-7</pub-id>
                    <pub-id pub-id-type="pmcid">3068522</pub-id>
                </mixed-citation>
            </ref>
            <ref id="ref-44">
                <label>44</label>
                <mixed-citation publication-type="journal">
                    <person-group person-group-type="author">

                        <name>
                            <surname>Moran-Ellis</surname>
                            <given-names>J</given-names>
                        </name>

                        <name>
                            <surname>Alexander</surname>
                            <given-names>VD</given-names>
                        </name>

                        <name>
                            <surname>Cronin</surname>
                            <given-names>A</given-names>
                        </name>

                        <etal/>
</person-group>:
                    <article-title>Triangulation and integration: processes, claims and implications.</article-title>
                    <source>

                        <italic>Qualitative Research.</italic>
</source>
                    <year>2006</year>;<volume>6</volume>(<issue>1</issue>):<fpage>45</fpage>&#x2013;<lpage>59</lpage>.
                    <pub-id pub-id-type="doi">10.1177/1468794106058870</pub-id>
                </mixed-citation>
            </ref>
            <ref id="ref-45">
                <label>45</label>
                <mixed-citation publication-type="journal">
                    <person-group person-group-type="author">

                        <name>
                            <surname>Creswell</surname>
                            <given-names>JW</given-names>
                        </name>
</person-group>:
                    <article-title>Research design. Qualitative, quantitative, and mixed methods approaches.</article-title>2nd ed. ed. Thousand Oaks, California: Sage,<year>2003</year>.</mixed-citation>
            </ref>
            <ref id="ref-46">
                <label>46</label>
                <mixed-citation publication-type="journal">
                    <person-group person-group-type="author">

                        <name>
                            <surname>Weaver</surname>
                            <given-names>K</given-names>
                        </name>
</person-group>:
                    <article-title>Pragmatic Paradigm.</article-title>In
                    <italic>The SAGE Encyclopedia of Educational Research, Measurement, and Evaluation.</italic>B.B. Frey, Editor. SAGE Publications, Inc.:  Thousand Oaks,<year>2018</year>.
                    <pub-id pub-id-type="doi">10.4135/9781506326139.n534</pub-id>
                </mixed-citation>
            </ref>
            <ref id="ref-47">
                <label>47</label>
                <mixed-citation publication-type="journal">
                    <person-group person-group-type="author">

                        <name>
                            <surname>Damschroder</surname>
                            <given-names>LJ</given-names>
                        </name>

                        <name>
                            <surname>Aron</surname>
                            <given-names>DC</given-names>
                        </name>

                        <name>
                            <surname>Keith</surname>
                            <given-names>RE</given-names>
                        </name>

                        <etal/>
</person-group>:
                    <article-title>Fostering implementation of health services research findings into practice: a consolidated framework for advancing implementation science.</article-title>
                    <source>

                        <italic>Implement Sci.</italic>
</source>
                    <year>2009</year>;<volume>4</volume>:<fpage>50</fpage>.
                    <pub-id pub-id-type="pmid">19664226</pub-id>
                    <pub-id pub-id-type="doi">10.1186/1748-5908-4-50</pub-id>
                    <pub-id pub-id-type="pmcid">2736161</pub-id>
                </mixed-citation>
            </ref>
            <ref id="ref-48">
                <label>48</label>
                <mixed-citation publication-type="journal">
                    <person-group person-group-type="author">

                        <name>
                            <surname>Orlando</surname>
                            <given-names>LA</given-names>
                        </name>

                        <name>
                            <surname>Sperber</surname>
                            <given-names>NR</given-names>
                        </name>

                        <name>
                            <surname>Voils</surname>
                            <given-names>C</given-names>
                        </name>

                        <etal/>
</person-group>:
                    <article-title>Developing a common framework for evaluating the implementation of genomic medicine interventions in clinical care: the IGNITE Network's Common Measures Working Group.</article-title>
                    <source>

                        <italic>Genet Med.</italic>
</source>
                    <year>2018</year>;<volume>20</volume>(<issue>6</issue>):<fpage>655</fpage>&#x2013;<lpage>663</lpage>.
                    <pub-id pub-id-type="pmid">28914267</pub-id>
                    <pub-id pub-id-type="doi">10.1038/gim.2017.144</pub-id>
                    <pub-id pub-id-type="pmcid">5851794</pub-id>
                </mixed-citation>
            </ref>
            <ref id="ref-49">
                <label>49</label>
                <mixed-citation publication-type="journal">
                    <person-group person-group-type="author">

                        <name>
                            <surname>Best</surname>
                            <given-names>S</given-names>
                        </name>

                        <name>
                            <surname>Brown</surname>
                            <given-names>H</given-names>
                        </name>

                        <name>
                            <surname>Lunke</surname>
                            <given-names>S</given-names>
                        </name>

                        <etal/>
</person-group>:
                    <article-title>Learning from scaling up ultra-rapid genomic testing for critically ill children to a national level.</article-title>
                    <source>

                        <italic>NPJ Genom Med.</italic>
</source>
                    <year>2021</year>;<volume>6</volume>(<issue>1</issue>):<fpage>5</fpage>.
                    <pub-id pub-id-type="pmid">33510162</pub-id>
                    <pub-id pub-id-type="doi">10.1038/s41525-020-00168-3</pub-id>
                    <pub-id pub-id-type="pmcid">7843635</pub-id>
                </mixed-citation>
            </ref>
            <ref id="ref-50">
                <label>50</label>
                <mixed-citation publication-type="journal">
                    <person-group person-group-type="author">

                        <name>
                            <surname>Levy</surname>
                            <given-names>KD</given-names>
                        </name>

                        <name>
                            <surname>Blake</surname>
                            <given-names>K</given-names>
                        </name>

                        <name>
                            <surname>Fletcher-Hoppe</surname>
                            <given-names>C</given-names>
                        </name>

                        <etal/>
</person-group>:
                    <article-title>Opportunities to implement a sustainable genomic medicine program: lessons learned from the IGNITE Network.</article-title>
                    <source>

                        <italic>Genet Med.</italic>
</source>
                    <year>2019</year>;<volume>21</volume>(<issue>3</issue>):<fpage>743</fpage>&#x2013;<lpage>747</lpage>.
                    <pub-id pub-id-type="pmid">29997387</pub-id>
                    <pub-id pub-id-type="doi">10.1038/s41436-018-0080-y</pub-id>
                    <pub-id pub-id-type="pmcid">6330142</pub-id>
                </mixed-citation>
            </ref>
            <ref id="ref-51">
                <label>51</label>
                <mixed-citation publication-type="journal">
                    <person-group person-group-type="author">

                        <name>
                            <surname>Zebrowski</surname>
                            <given-names>AM</given-names>
                        </name>

                        <name>
                            <surname>Ellis</surname>
                            <given-names>DE</given-names>
                        </name>

                        <name>
                            <surname>Barg</surname>
                            <given-names>FK</given-names>
                        </name>

                        <etal/>
</person-group>:
                    <article-title>Qualitative study of system-level factors related to genomic implementation.</article-title>
                    <source>

                        <italic>Genet Med.</italic>
</source>
                    <year>2019</year>;<volume>21</volume>(<issue>7</issue>):<fpage>1534</fpage>&#x2013;<lpage>1540</lpage>.
                    <pub-id pub-id-type="pmid">30467402</pub-id>
                    <pub-id pub-id-type="doi">10.1038/s41436-018-0378-9</pub-id>
                    <pub-id pub-id-type="pmcid">6533158</pub-id>
                </mixed-citation>
            </ref>
            <ref id="ref-52">
                <label>52</label>
                <mixed-citation publication-type="journal">
                    <person-group person-group-type="author">

                        <name>
                            <surname>West</surname>
                            <given-names>R</given-names>
                        </name>

                        <name>
                            <surname>Michie</surname>
                            <given-names>S</given-names>
                        </name>

                        <name>
                            <surname>Atkins</surname>
                            <given-names>L</given-names>
                        </name>

                        <etal/>
</person-group>:
                    <article-title>Achieving behaviour change: A guide for local government and partners.</article-title>PHE publications: London,<year>2019</year>.
                    <ext-link ext-link-type="uri" xlink:href="https://assets.publishing.service.gov.uk/government/uploads/system/uploads/attachment_data/file/875385/PHEBI_Achieving_Behaviour_Change_Local_Government.pdf">Reference Source</ext-link>
                </mixed-citation>
            </ref>
            <ref id="ref-53">
                <label>53</label>
                <mixed-citation publication-type="journal">
                    <collab>National Institute for Health Research</collab>:
                    <article-title>Centre for Engagement and Dissemination - Recognition payments for public contributors</article-title>.<year>2016</year>; Accessed 25th Otober 2021].
                    <ext-link ext-link-type="uri" xlink:href="https://www.nihr.ac.uk/documents/centre-for-engagement-and-dissemination-recognition-payments-for-public-contributors/24979">Reference Source</ext-link>
                </mixed-citation>
            </ref>
            <ref id="ref-54">
                <label>54</label>
                <mixed-citation publication-type="journal">
                    <person-group person-group-type="author">

                        <name>
                            <surname>Hussey</surname>
                            <given-names>PS</given-names>
                        </name>

                        <name>
                            <surname>Anderson</surname>
                            <given-names>GF</given-names>
                        </name>

                        <name>
                            <surname>Osborn</surname>
                            <given-names>R</given-names>
                        </name>

                        <etal/>
</person-group>:
                    <article-title>How does the quality of care compare in five countries?</article-title>
                    <source>

                        <italic>Health Aff (Millwood).</italic>
</source>
                    <year>2004</year>;<volume>23</volume>(<issue>3</issue>):<fpage>89</fpage>&#x2013;<lpage>99</lpage>.
                    <pub-id pub-id-type="pmid">15160806</pub-id>
                    <pub-id pub-id-type="doi">10.1377/hlthaff.23.3.89</pub-id>
                </mixed-citation>
            </ref>
            <ref id="ref-55">
                <label>55</label>
                <mixed-citation publication-type="journal">
                    <person-group person-group-type="author">

                        <name>
                            <surname>Hulscher</surname>
                            <given-names>ME</given-names>
                        </name>

                        <name>
                            <surname>Laurant</surname>
                            <given-names>MG</given-names>
                        </name>

                        <name>
                            <surname>Grol</surname>
                            <given-names>RP</given-names>
                        </name>
</person-group>:
                    <article-title>Process evaluation on quality improvement interventions.</article-title>
                    <source>

                        <italic>Qual Saf Health Care.</italic>
</source>
                    <year>2003</year>;<volume>12</volume>(<issue>1</issue>):<fpage>40</fpage>&#x2013;<lpage>6</lpage>.
                    <pub-id pub-id-type="pmid">12571344</pub-id>
                    <pub-id pub-id-type="doi">10.1136/qhc.12.1.40</pub-id>
                    <pub-id pub-id-type="pmcid">1743654</pub-id>
                </mixed-citation>
            </ref>
            <ref id="ref-56">
                <label>56</label>
                <mixed-citation publication-type="journal">
                    <person-group person-group-type="author">

                        <name>
                            <surname>Stetler</surname>
                            <given-names>CB</given-names>
                        </name>

                        <name>
                            <surname>Legro</surname>
                            <given-names>MW</given-names>
                        </name>

                        <name>
                            <surname>Wallace</surname>
                            <given-names>CM</given-names>
                        </name>

                        <etal/>
</person-group>:
                    <article-title>The role of formative evaluation in implementation research and the QUERI experience.</article-title>
                    <source>

                        <italic>J Gen Intern Med.</italic>
</source>
                    <year>2006</year>;<volume>21 Suppl 2</volume>(<issue>Suppl 2</issue>):<fpage>S1</fpage>&#x2013;<lpage>S8</lpage>.
                    <pub-id pub-id-type="pmid">16637954</pub-id>
                    <pub-id pub-id-type="doi">10.1111/j.1525-1497.2006.00355.x</pub-id>
                    <pub-id pub-id-type="pmcid">2557128</pub-id>
                </mixed-citation>
            </ref>
            <ref id="ref-57">
                <label>57</label>
                <mixed-citation publication-type="journal">
                    <collab>PHG Foundation</collab>:
                    <article-title>Genomics in Mainstream Medicine Working Group</article-title>.<year>2017</year>; Accessed 16th July 2020].
                    <ext-link ext-link-type="uri" xlink:href="https://www.phgfoundation.org/report/genomics-mainstream-clinical-pathways">Reference Source</ext-link>
                </mixed-citation>
            </ref>
            <ref id="ref-58">
                <label>58</label>
                <mixed-citation publication-type="journal">
                    <collab>W.K. Kellogg Foundation</collab>:
                    <article-title>Logic Model Development Guide.</article-title>W.K. Kellogg Foundation: Battle Creek, Michigan,<year>2004</year>.
                    <ext-link ext-link-type="uri" xlink:href="https://www.wkkf.org/resource-directory/resources/2004/01/logic-model-development-guide">Reference Source</ext-link>
                </mixed-citation>
            </ref>
            <ref id="ref-59">
                <label>59</label>
                <mixed-citation publication-type="journal">
                    <person-group person-group-type="author">

                        <name>
                            <surname>Gale</surname>
                            <given-names>NK</given-names>
                        </name>

                        <name>
                            <surname>Heath</surname>
                            <given-names>G</given-names>
                        </name>

                        <name>
                            <surname>Cameron</surname>
                            <given-names>E</given-names>
                        </name>

                        <etal/>
</person-group>:
                    <article-title>Using the framework method for the analysis of qualitative data in multi-disciplinary health research.</article-title>
                    <source>

                        <italic>BMC Med Res Methodol.</italic>
</source>
                    <year>2013</year>;<volume>13</volume>:<fpage>117</fpage>.
                    <pub-id pub-id-type="pmid">24047204</pub-id>
                    <pub-id pub-id-type="doi">10.1186/1471-2288-13-117</pub-id>
                    <pub-id pub-id-type="pmcid">3848812</pub-id>
                </mixed-citation>
            </ref>
            <ref id="ref-60">
                <label>60</label>
                <mixed-citation publication-type="journal">
                    <collab>QSR International Pty Ltd</collab>:
                    <article-title>Nvivo (released in March 2020)</article-title>.<year>2020</year>.
                    <ext-link ext-link-type="uri" xlink:href="https://www.qsrinternational.com/nvivo-qualitative-data-analysis-software/home">Reference Source</ext-link>
                </mixed-citation>
            </ref>
            <ref id="ref-61">
                <label>61</label>
                <mixed-citation publication-type="journal">
                    <person-group person-group-type="author">

                        <name>
                            <surname>Sadler</surname>
                            <given-names>GR</given-names>
                        </name>

                        <name>
                            <surname>Lee</surname>
                            <given-names>HC</given-names>
                        </name>

                        <name>
                            <surname>Lim</surname>
                            <given-names>RSH</given-names>
                        </name>

                        <etal/>
</person-group>:
                    <article-title>Recruitment of hard-to-reach population subgroups via adaptations of the snowball sampling strategy.</article-title>
                    <source>

                        <italic> Nurs Health Sci.</italic>
</source>
                    <year>2010</year>;<volume>12</volume>(<issue>3</issue>):<fpage>369</fpage>&#x2013;<lpage>374</lpage>.
                    <pub-id pub-id-type="pmid">20727089</pub-id>
                    <pub-id pub-id-type="doi">10.1111/j.1442-2018.2010.00541.x</pub-id>
                    <pub-id pub-id-type="pmcid">3222300</pub-id>
                </mixed-citation>
            </ref>
            <ref id="ref-62">
                <label>62</label>
                <mixed-citation publication-type="journal">
                    <person-group person-group-type="author">

                        <name>
                            <surname>Angrosino</surname>
                            <given-names>M</given-names>
                        </name>

                        <name>
                            <surname>Rosenberg</surname>
                            <given-names>J</given-names>
                        </name>
</person-group>:
                    <article-title>Observations on observation.</article-title>In
                    <source>

                        <italic>Collecting and Interpreting Qualitative Materials.</italic>
</source>N.K. Denzin and Y.S. Lincoln, Editors. Sage: Thousand Oaks, CA,<year>2012</year>.
                    <ext-link ext-link-type="uri" xlink:href="https://ell.stackexchange.com/questions/224841/observation-or-observations">Reference Source</ext-link>
                </mixed-citation>
            </ref>
            <ref id="ref-63">
                <label>63</label>
                <mixed-citation publication-type="journal">
                    <person-group person-group-type="author">

                        <name>
                            <surname>Holtrop</surname>
                            <given-names>JS</given-names>
                        </name>

                        <name>
                            <surname>Rabin</surname>
                            <given-names>BA</given-names>
                        </name>

                        <name>
                            <surname>Glasgow</surname>
                            <given-names>RE</given-names>
                        </name>
</person-group>:
                    <article-title>Qualitative approaches to use of the RE-AIM framework: rationale and methods.</article-title>
                    <source>

                        <italic>BMC Health Serv Res.</italic>
</source>
                    <year>2018</year>;<volume>18</volume>(<issue>1</issue>):<fpage>177</fpage>.
                    <pub-id pub-id-type="pmid">29534729</pub-id>
                    <pub-id pub-id-type="doi">10.1186/s12913-018-2938-8</pub-id>
                    <pub-id pub-id-type="pmcid">5851243</pub-id>
                </mixed-citation>
            </ref>
            <ref id="ref-64">
                <label>64</label>
                <mixed-citation publication-type="journal">
                    <person-group person-group-type="author">

                        <name>
                            <surname>Atkinson</surname>
                            <given-names>P</given-names>
                        </name>

                        <name>
                            <surname>Housley</surname>
                            <given-names>W</given-names>
                        </name>
</person-group>:
                    <article-title>Interactionism.</article-title>London: Sage,<year>2003</year>.
                    <ext-link ext-link-type="uri" xlink:href="https://uk.sagepub.com/en-gb/eur/interactionism/book208816">Reference Source</ext-link>
                </mixed-citation>
            </ref>
            <ref id="ref-65">
                <label>65</label>
                <mixed-citation publication-type="journal">
                    <person-group person-group-type="author">

                        <name>
                            <surname>Hsieh</surname>
                            <given-names>HF</given-names>
                        </name>

                        <name>
                            <surname>Shannon</surname>
                            <given-names>SE</given-names>
                        </name>
</person-group>:
                    <article-title>Three approaches to qualitative content analysis.</article-title>
                    <source>

                        <italic>Qual Health Res.</italic>
</source>
                    <year>2005</year>;<volume>15</volume>(<issue>9</issue>):<fpage>1277</fpage>&#x2013;<lpage>88</lpage>.
                    <pub-id pub-id-type="pmid">16204405</pub-id>
                    <pub-id pub-id-type="doi">10.1177/1049732305276687</pub-id>
                </mixed-citation>
            </ref>
            <ref id="ref-66">
                <label>66</label>
                <mixed-citation publication-type="journal">
                    <person-group person-group-type="author">

                        <name>
                            <surname>Braun</surname>
                            <given-names>V</given-names>
                        </name>

                        <name>
                            <surname>Clarke</surname>
                            <given-names>V</given-names>
                        </name>
</person-group>:
                    <article-title>Using thematic analysis in psychology.</article-title>
                    <source>

                        <italic>Qual Res Psychol.</italic>
</source>
                    <year>2006</year>;<volume>3</volume>(<issue>2</issue>):<fpage>77</fpage>&#x2013;<lpage>101</lpage>.
                    <pub-id pub-id-type="doi">10.1191/1478088706qp063oa</pub-id>
                </mixed-citation>
            </ref>
            <ref id="ref-67">
                <label>67</label>
                <mixed-citation publication-type="journal">
                    <collab>National Centre for Advancing Translational Sciences</collab>:
                    <article-title>Annual Report on the Rare Diseases and Conditions Research Activities of the National Institutes of Health FY 2000</article-title>.<year>2005</year>.
                    <ext-link ext-link-type="uri" xlink:href="https://rarediseases.info.nih.gov/asp/html/reports/fy2000/ncmhd.html">Reference Source</ext-link>
                </mixed-citation>
            </ref>
            <ref id="ref-68">
                <label>68</label>
                <mixed-citation publication-type="journal">
                    <person-group person-group-type="author">

                        <name>
                            <surname>O'Connor</surname>
                            <given-names>A</given-names>
                        </name>
</person-group>:
                    <article-title>User Manual &#x2013; Decision Regret Scale Ottawa: Ottawa Hospital Research Institute</article-title>. (modified 2003)<year>1996</year>; [Accessed 16 July 2013].
                    <ext-link ext-link-type="uri" xlink:href="http://decisionaid.ohri.ca/docs/develop/User_Manuals/UM_Regret_Scale.pdf">Reference Source</ext-link>
                </mixed-citation>
            </ref>
            <ref id="ref-69">
                <label>69</label>
                <mixed-citation publication-type="journal">
                    <person-group person-group-type="author">

                        <name>
                            <surname>Wynn</surname>
                            <given-names>J</given-names>
                        </name>

                        <name>
                            <surname>Ottman</surname>
                            <given-names>R</given-names>
                        </name>

                        <name>
                            <surname>Duong</surname>
                            <given-names>J</given-names>
                        </name>

                        <etal/>
</person-group>:
                    <article-title>Diagnostic exome sequencing in children: A survey of parental understanding, experience and psychological impact.</article-title>
                    <source>

                        <italic>Clin Genet.</italic>
</source>
                    <year>2018</year>;<volume>93</volume>(<issue>5</issue>):<fpage>1039</fpage>&#x2013;<lpage>1048</lpage>.
                    <pub-id pub-id-type="pmid">29266212</pub-id>
                    <pub-id pub-id-type="doi">10.1111/cge.13200</pub-id>
                    <pub-id pub-id-type="pmcid">5899627</pub-id>
                </mixed-citation>
            </ref>
            <ref id="ref-70">
                <label>70</label>
                <mixed-citation publication-type="journal">
                    <person-group person-group-type="author">

                        <name>
                            <surname>Sanderson</surname>
                            <given-names>SC</given-names>
                        </name>

                        <name>
                            <surname>Loe</surname>
                            <given-names>BS</given-names>
                        </name>

                        <name>
                            <surname>Freeman</surname>
                            <given-names>M</given-names>
                        </name>

                        <etal/>
</person-group>:
                    <article-title>Development of the Knowledge of Genome Sequencing (KOGS) questionnaire.</article-title>
                    <source>

                        <italic>Patient Educ Couns.</italic>
</source>
                    <year>2018</year>;<volume>101</volume>(<issue>11</issue>):<fpage>1966</fpage>&#x2013;<lpage>1972</lpage>.
                    <pub-id pub-id-type="pmid">30031711</pub-id>
                    <pub-id pub-id-type="doi">10.1016/j.pec.2018.07.011</pub-id>
                </mixed-citation>
            </ref>
            <ref id="ref-71">
                <label>71</label>
                <mixed-citation publication-type="journal">
                    <person-group person-group-type="author">

                        <name>
                            <surname>Marteau</surname>
                            <given-names>TM</given-names>
                        </name>

                        <name>
                            <surname>Dormandy</surname>
                            <given-names>E</given-names>
                        </name>

                        <name>
                            <surname>Michie</surname>
                            <given-names>S</given-names>
                        </name>
</person-group>:
                    <article-title>A measure of informed choice.</article-title>
                    <source>

                        <italic>Health Expect.</italic>
</source>
                    <year>2001</year>;<volume>4</volume>(<issue>2</issue>):<fpage>99</fpage>&#x2013;<lpage>108</lpage>.
                    <pub-id pub-id-type="pmid">11359540</pub-id>
                    <pub-id pub-id-type="doi">10.1046/j.1369-6513.2001.00140.x</pub-id>
                    <pub-id pub-id-type="pmcid">5060053</pub-id>
                </mixed-citation>
            </ref>
            <ref id="ref-72">
                <label>72</label>
                <mixed-citation publication-type="journal">
                    <person-group person-group-type="author">

                        <name>
                            <surname>O'Connor</surname>
                            <given-names>A</given-names>
                        </name>
</person-group>:
                    <article-title>User Manual &#x2013; Decisional Conflict Scale.</article-title>(16 item statement format).<year>1993</year>; (updated 2010) [Accesed 16 July 2013].
                    <ext-link ext-link-type="uri" xlink:href="https://decisionaid.ohri.ca/docs/develop/User_Manuals/UM_Decisional_Conflict.pdf">Reference Source</ext-link>
                </mixed-citation>
            </ref>
            <ref id="ref-73">
                <label>73</label>
                <mixed-citation publication-type="journal">
                    <person-group person-group-type="author">

                        <name>
                            <surname>Spitzer</surname>
                            <given-names>RL</given-names>
                        </name>

                        <name>
                            <surname>Kroenke</surname>
                            <given-names>K</given-names>
                        </name>

                        <name>
                            <surname>Williams</surname>
                            <given-names>JB</given-names>
                        </name>

                        <etal/>
</person-group>:
                    <article-title>A brief measure for assessing generalized anxiety disorder: the GAD-7.</article-title>
                    <source>

                        <italic>Arch Intern Med.</italic>
</source>
                    <year>2006</year>;<volume>166</volume>(<issue>10</issue>):<fpage>1092</fpage>&#x2013;<lpage>7</lpage>.
                    <pub-id pub-id-type="pmid">16717171</pub-id>
                    <pub-id pub-id-type="doi">10.1001/archinte.166.10.1092</pub-id>
                </mixed-citation>
            </ref>
            <ref id="ref-74">
                <label>74</label>
                <mixed-citation publication-type="journal">
                    <person-group person-group-type="author">

                        <name>
                            <surname>Grant</surname>
                            <given-names>PE</given-names>
                        </name>

                        <name>
                            <surname>Pampaka</surname>
                            <given-names>M</given-names>
                        </name>

                        <name>
                            <surname>Payne</surname>
                            <given-names>K</given-names>
                        </name>

                        <etal/>
</person-group>:
                    <article-title>Developing a short-form of the Genetic Counselling Outcome Scale: The Genomics Outcome Scale.</article-title>
                    <source>

                        <italic>Eur J Med Genet.</italic>
</source>
                    <year>2019</year>;<volume>62</volume>(<issue>5</issue>):<fpage>324</fpage>&#x2013;<lpage>334</lpage>.
                    <pub-id pub-id-type="pmid">30496830</pub-id>
                    <pub-id pub-id-type="doi">10.1016/j.ejmg.2018.11.015</pub-id>
                </mixed-citation>
            </ref>
            <ref id="ref-75">
                <label>75</label>
                <mixed-citation publication-type="journal">
                    <person-group person-group-type="author">

                        <name>
                            <surname>Wille</surname>
                            <given-names>N</given-names>
                        </name>

                        <name>
                            <surname>Badia</surname>
                            <given-names>X</given-names>
                        </name>

                        <name>
                            <surname>Bonsel</surname>
                            <given-names>G</given-names>
                        </name>

                        <etal/>
</person-group>:
                    <article-title>Development of the EQ-5D-Y: a child-friendly version of the EQ-5D.</article-title>
                    <source>

                        <italic>Qual Life Res.</italic>
</source>
                    <year>2010</year>;<volume>19</volume>(<issue>6</issue>):<fpage>875</fpage>&#x2013;<lpage>86</lpage>.
                    <pub-id pub-id-type="pmid">20405245</pub-id>
                    <pub-id pub-id-type="doi">10.1007/s11136-010-9648-y</pub-id>
                    <pub-id pub-id-type="pmcid">2892611</pub-id>
                </mixed-citation>
            </ref>
            <ref id="ref-76">
                <label>76</label>
                <mixed-citation publication-type="journal">
                    <person-group person-group-type="author">

                        <name>
                            <surname>Varni</surname>
                            <given-names>JW</given-names>
                        </name>

                        <name>
                            <surname>Sherman</surname>
                            <given-names>SA</given-names>
                        </name>

                        <name>
                            <surname>Burwinkle</surname>
                            <given-names>TM</given-names>
                        </name>

                        <etal/>
</person-group>:
                    <article-title>The PedsQL Family Impact Module: preliminary reliability and validity.</article-title>
                    <source>

                        <italic>Health Qual Life Outcomess.</italic>
</source>
                    <year>2004</year>;<volume>2</volume>:<fpage>55</fpage>.
                    <pub-id pub-id-type="pmid">15450120</pub-id>
                    <pub-id pub-id-type="doi">10.1186/1477-7525-2-55</pub-id>
                    <pub-id pub-id-type="pmcid">521692</pub-id>
                </mixed-citation>
            </ref>
            <ref id="ref-77">
                <label>77</label>
                <mixed-citation publication-type="journal">
                    <person-group person-group-type="author">

                        <name>
                            <surname>Li</surname>
                            <given-names>M</given-names>
                        </name>

                        <name>
                            <surname>Bennette</surname>
                            <given-names>CS</given-names>
                        </name>

                        <name>
                            <surname>Amendola</surname>
                            <given-names>LM</given-names>
                        </name>

                        <etal/>
</person-group>:
                    <article-title>The Feelings About genomiC Testing Results (FACToR) Questionnaire: Development and Preliminary Validation.</article-title>
                    <source>

                        <italic>J Genet Couns.</italic>
</source>
                    <year>2019</year>;<volume>28</volume>(<issue>2</issue>):<fpage>477</fpage>&#x2013;<lpage>490</lpage>.
                    <pub-id pub-id-type="pmid">30964586</pub-id>
                    <pub-id pub-id-type="doi">10.1007/s10897-018-0286-9</pub-id>
                </mixed-citation>
            </ref>
            <ref id="ref-78">
                <label>78</label>
                <mixed-citation publication-type="journal">
                    <person-group person-group-type="author">

                        <name>
                            <surname>Zellerino</surname>
                            <given-names>B</given-names>
                        </name>

                        <name>
                            <surname>Milligan</surname>
                            <given-names>SA</given-names>
                        </name>

                        <name>
                            <surname>Brooks</surname>
                            <given-names>R</given-names>
                        </name>

                        <etal/>
</person-group>:
                    <article-title>Development, testing, and validation of a patient satisfaction questionnaire for use in the clinical genetics setting.</article-title>
                    <source>

                        <italic>Am J Med Genet C Semin Med Genet.</italic>
</source>
                    <year>2009</year>;<volume>151c</volume>(<issue>3</issue>):<fpage>191</fpage>&#x2013;<lpage>9</lpage>.
                    <pub-id pub-id-type="pmid">19621441</pub-id>
                    <pub-id pub-id-type="doi">10.1002/ajmg.c.30214</pub-id>
                </mixed-citation>
            </ref>
            <ref id="ref-79">
                <label>79</label>
                <mixed-citation publication-type="journal">
                    <person-group person-group-type="author">

                        <name>
                            <surname>Carleton</surname>
                            <given-names>RN</given-names>
                        </name>

                        <name>
                            <surname>Norton</surname>
                            <given-names>MA</given-names>
                        </name>

                        <name>
                            <surname>Asmundson</surname>
                            <given-names>GJ</given-names>
                        </name>
</person-group>:
                    <article-title>Fearing the unknown: a short version of the Intolerance of Uncertainty Scale.</article-title>
                    <source>

                        <italic>J Anxiety Disord.</italic>
</source>
                    <year>2007</year>;<volume>21</volume>(<issue>1</issue>):<fpage>105</fpage>&#x2013;<lpage>17</lpage>.
                    <pub-id pub-id-type="pmid">16647833</pub-id>
                    <pub-id pub-id-type="doi">10.1016/j.janxdis.2006.03.014</pub-id>
                </mixed-citation>
            </ref>
            <ref id="ref-80">
                <label>80</label>
                <mixed-citation publication-type="journal">
                    <person-group person-group-type="author">

                        <name>
                            <surname>Smith</surname>
                            <given-names>BW</given-names>
                        </name>

                        <name>
                            <surname>Dalen</surname>
                            <given-names>J</given-names>
                        </name>

                        <name>
                            <surname>Wiggins</surname>
                            <given-names>K</given-names>
                        </name>

                        <etal/>
</person-group>:
                    <article-title>The brief resilience scale: assessing the ability to bounce back.</article-title>
                    <source>

                        <italic>Int J Behav Med.</italic>
</source>
                    <year>2008</year>;<volume>15</volume>(<issue>3</issue>):<fpage>194</fpage>&#x2013;<lpage>200</lpage>.
                    <pub-id pub-id-type="pmid">18696313</pub-id>
                    <pub-id pub-id-type="doi">10.1080/10705500802222972</pub-id>
                </mixed-citation>
            </ref>
            <ref id="ref-81">
                <label>81</label>
                <mixed-citation publication-type="journal">
                    <person-group person-group-type="author">

                        <name>
                            <surname>Greene</surname>
                            <given-names>JC</given-names>
                        </name>

                        <name>
                            <surname>Caracelli</surname>
                            <given-names>VJ</given-names>
                        </name>

                        <name>
                            <surname>Graham</surname>
                            <given-names>WF</given-names>
                        </name>
</person-group>:
                    <article-title>Toward a Conceptual Framework for Mixed-Method Evaluation Designs.</article-title>
                    <source>

                        <italic>Educ Eval Policy Anal.</italic>
</source>
                    <year>1989</year>;<volume>11</volume>(<issue>3</issue>):<fpage>255</fpage>&#x2013;<lpage>274</lpage>.
                    <pub-id pub-id-type="doi">10.3102/01623737011003255</pub-id>
                </mixed-citation>
            </ref>
            <ref id="ref-82">
                <label>82</label>
                <mixed-citation publication-type="journal">
                    <person-group person-group-type="author">

                        <name>
                            <surname>Corp</surname>
                            <given-names>I</given-names>
                        </name>
</person-group>:
                    <article-title>IBM SPSS Statistics for Windows, Version 27.0.</article-title>Armonk, NY: IBM Corp,<year>2020</year>.
                    <ext-link ext-link-type="uri" xlink:href="https://www.ibm.com/in-en/products/spss-statistics">Reference Source</ext-link>
                </mixed-citation>
            </ref>
            <ref id="ref-83">
                <label>83</label>
                <mixed-citation publication-type="journal">
                    <person-group person-group-type="author">

                        <name>
                            <surname>Braun</surname>
                            <given-names>V</given-names>
                        </name>

                        <name>
                            <surname>Clarke</surname>
                            <given-names>V</given-names>
                        </name>
</person-group>:
                    <article-title>Conceptual and Design Thinking for Thematic Analysis.</article-title>
                    <source>

                        <italic>Qualitative Psychology.</italic>
</source>
                    <year>2021</year>.
                    <pub-id pub-id-type="doi">10.1037/qup0000196</pub-id>
                </mixed-citation>
            </ref>
            <ref id="ref-84">
                <label>84</label>
                <mixed-citation publication-type="journal">
                    <person-group person-group-type="author">

                        <name>
                            <surname>Weiner</surname>
                            <given-names>BJ</given-names>
                        </name>

                        <name>
                            <surname>Lewis</surname>
                            <given-names>CC</given-names>
                        </name>

                        <name>
                            <surname>Stanick</surname>
                            <given-names>C</given-names>
                        </name>

                        <etal/>
</person-group>:
                    <article-title>Psychometric assessment of three newly developed implementation outcome measures.</article-title>
                    <source>

                        <italic>Implement Sci.</italic>
</source>
                    <year>2017</year>;<volume>12</volume>(<issue>1</issue>):<fpage>108</fpage>.
                    <pub-id pub-id-type="pmid">28851459</pub-id>
                    <pub-id pub-id-type="doi">10.1186/s13012-017-0635-3</pub-id>
                    <pub-id pub-id-type="pmcid">5576104</pub-id>
                </mixed-citation>
            </ref>
            <ref id="ref-85">
                <label>85</label>
                <mixed-citation publication-type="journal">
                    <person-group person-group-type="author">

                        <name>
                            <surname>Aarons</surname>
                            <given-names>GA</given-names>
                        </name>

                        <name>
                            <surname>Ehrhart</surname>
                            <given-names>MG</given-names>
                        </name>

                        <name>
                            <surname>Farahnak</surname>
                            <given-names>LR</given-names>
                        </name>
</person-group>:
                    <article-title>The Implementation Leadership Scale (ILS): development of a brief measure of unit level implementation leadership.</article-title>
                    <source>

                        <italic>Implement Sci.</italic>
</source>
                    <year>2014</year>;<volume>9</volume>(<issue>1</issue>):<fpage>45</fpage>.
                    <pub-id pub-id-type="pmid">24731295</pub-id>
                    <pub-id pub-id-type="doi">10.1186/1748-5908-9-45</pub-id>
                    <pub-id pub-id-type="pmcid">4022333</pub-id>
                </mixed-citation>
            </ref>
            <ref id="ref-86">
                <label>86</label>
                <mixed-citation publication-type="journal">
                    <person-group person-group-type="author">

                        <name>
                            <surname>Armenakis</surname>
                            <given-names>AA</given-names>
                        </name>

                        <name>
                            <surname>Bernerth</surname>
                            <given-names>JB</given-names>
                        </name>

                        <name>
                            <surname>Pitts</surname>
                            <given-names>JP</given-names>
                        </name>

                        <etal/>
</person-group>:
                    <article-title>Organizational change recipients' beliefs scale: Development of an assessment instrument.</article-title>
                    <source>

                        <italic>J Appl Behav Sci.</italic>
</source>
                    <year>2007</year>;<volume>43</volume>(<issue>4</issue>):<fpage>481</fpage>&#x2013;<lpage>505</lpage>.
                    <pub-id pub-id-type="doi">10.1177/0021886307303654</pub-id>
                </mixed-citation>
            </ref>
            <ref id="ref-87">
                <label>87</label>
                <mixed-citation publication-type="journal">
                    <collab>NHS Health Research Authority</collab>:
                    <article-title>UK policy framework for health and social care research</article-title>.<year>2017</year>.
                    <ext-link ext-link-type="uri" xlink:href="https://s3.eu-west-2.amazonaws.com/www.hra.nhs.uk/media/documents/uk-policy-framework-health-social-care-research.pdf">Reference Source</ext-link>
                </mixed-citation>
            </ref>
            <ref id="ref-88">
                <label>88</label>
                <mixed-citation publication-type="journal">
                    <person-group person-group-type="author">

                        <name>
                            <surname>Lewis</surname>
                            <given-names>C</given-names>
                        </name>
</person-group>:
                    <article-title>SRQR Checklist for protocol paper.</article-title>University College London. Figure.<year>2021</year>.
                    <ext-link ext-link-type="uri" xlink:href="http://www.doi.org/10.5522/04/16847794.v1">http://www.doi.org/10.5522/04/16847794.v1</ext-link>
                </mixed-citation>
            </ref>
        </ref-list>
    </back>
    <sub-article article-type="ref-report" id="report28442">
        <front-stub>
            <article-id pub-id-type="doi">10.3310/nihropenres.14352.r28442</article-id>
            <title-group>
                <article-title>Reviewer response for version 1</article-title>
            </title-group>
            <contrib-group>
                <contrib contrib-type="author">
                    <name>
                        <surname>Krabbenborg</surname>
                        <given-names>Lotte</given-names>
                    </name>
                    <xref ref-type="aff" rid="r28442a1">1</xref>
                    <role>Referee</role>
                    <uri content-type="orcid">https://orcid.org/0000-0002-4279-6700</uri>
                </contrib>
                <contrib contrib-type="author">
                    <name>
                        <surname>Wendrich</surname>
                        <given-names>Karine</given-names>
                    </name>
                    <xref ref-type="aff" rid="r28442a2">2</xref>
                    <role>Co-referee</role>
                </contrib>
                <aff id="r28442a1">
                    <label>1</label>Institute for Science in Society, Radboud University, Nijmegen, The Netherlands</aff>
                <aff id="r28442a2">
                    <label>2</label>Radboud University, Nijmege, The Netherlands</aff>
            </contrib-group>
            <author-notes>
                <fn fn-type="conflict">
                    <p>
                        <bold>Competing interests: </bold>No competing interests were disclosed.</p>
                </fn>
            </author-notes>
            <pub-date pub-type="epub">
                <day>22</day>
                <month>12</month>
                <year>2021</year>
            </pub-date>
            <permissions>
                <copyright-statement>Copyright: &#x00a9; 2021 Krabbenborg L and Wendrich K</copyright-statement>
                <copyright-year>2021</copyright-year>
                <license xlink:href="http://creativecommons.org/licenses/by/4.0/">
                    <license-p>This is an open access peer review report distributed under the terms of the Creative Commons Attribution Licence, which permits unrestricted use, distribution, and reproduction in any medium, provided the original work is properly cited.</license-p>
                </license>
            </permissions>
            <related-article ext-link-type="doi" id="relatedArticleReport28442" related-article-type="peer-reviewed-article" xlink:href="10.3310/nihropenres.13236.1"/>
            <custom-meta-group>
                <custom-meta>
                    <meta-name>recommendation</meta-name>
                    <meta-value>approve-with-reservations</meta-value>
                </custom-meta>
            </custom-meta-group>
        </front-stub>
        <body>
            <p>
                <bold>General:</bold>
            </p>
            <p> This article presents the study protocol of a mixed-methods study to evaluate the NHS Genomic Medicine Service for paediatric rare diseases. This is a highly relevant study and we like the mixed-methods approach (surveys, interviews, observations) with the inclusion of different stakeholder groups (designers/implementers, healthcare providers and patients). This way, a variety of important topics and perspectives are covered. The study protocol seems to be very well thought through. However, we would recommend some adaptations to how the protocol is currently presented in the article. According to us, the main points of improvement are a better substantiation of certain decisions and more attention for the broader relevance of this study, as further elaborated in the comments.</p>
            <p> </p>
            <p> 
                <bold>Major comments:</bold> 
                <list list-type="order">
                    <list-item>
                        <p>At the start and the end of the article, we would like this study to be placed in a broader context than the NHS Genomic Medicine Service alone, in order to show the relevance of this study beyond the NHS GMS. For instance, what could other healthcare programs or the field of implementation science gain from your study?</p>
                        <p> As an example, in the description of study 1, the authors rightly state:</p>
                        <p> </p>
                        <p> 
                            <italic>&#x201c;Implementation science, the systematic study of methods that support the application of research findings and other evidence-based knowledge into policy and practice, is increasingly being seen as playing a critical role health services research
                                <sup>47,54</sup>. Previous research on new interventions has highlighted that as well as assessing outcomes, it is valuable to look at the process of the intervention as this can shed light on the mechanisms responsible for whether and how successful it is
                                <sup>55</sup>. This formative work can also enable researchers to suggest ways to answer questions about how interventions might be adapted and respond to change in order to produce positive outcomes
                                <sup>56</sup>.&#x201d;</italic>
                        </p>
                        <p> </p>
                        <p> This kind of information should be presented upfront, already in the Introduction, to highlight the importance of the current study. Similarly, in the Discussion section at the end of the article, the authors only talk about the NHS GMS, whereas this would be a good place to discuss how this study can have a broader contribution, beyond the current study case.</p>
                    </list-item>
                    <list-item>
                        <p>The Introduction presents a lot of information. This information is concise and well written, but to us it feels like an overload of information without a clear focus. Related to our previous comment, we suggest the authors to first present some general information about the GM, followed by the relevance and the focus of the current study. Next, the authors could have a &#x201c;background information&#x201d; section, which discusses the previous research on topics that are relevant for the study.</p>
                    </list-item>
                    <list-item>
                        <p>As the authors mention, the GMS will be implemented for rare diseases and cancer. Why do the authors only focus on paediatric diseases in this study? We would say that it is highly interesting to compare the implementation of the GMS for (paediatric) rare diseases and cancer. So, why has the decision been made to focus on paediatric rare diseases?</p>
                    </list-item>
                </list> 
                <bold>Minor comments: </bold> 
                <list list-type="order">
                    <list-item>
                        <p>When presenting the research approach and conceptual framework, the authors mention that they use a theory-driven approach. We would like the authors to explain why they have chosen these theories. Why are these the most suitable, given the aim of this study? Moreover, the authors could consider to shortly explain the different domains of The Consolidated Framework for Implementation Research and Proctor&#x2019;s taxonomy, as now it remains quite abstract.</p>
                    </list-item>
                    <list-item>
                        <p>The figures are really nice, providing a clear schematic overview of the study and the different sub-studies. In Figures 1 and 2, we recommend the authors to change the titles of studies 3 and 4. Based on the titles in these figures, it is not clear that study 3 is about parents and study 4 is about healthcare providers. As we see it, both studies are mixed methods with parents and healthcare providers respectively. So, our suggestion is to rename study 3 something like: &#x201c;mixed methods parental perspective&#x201d; and study 4: &#x201c;mixed methods medical specialist perspective&#x201d;.</p>
                    </list-item>
                    <list-item>
                        <p>Why are the stakeholder interviews and document analysis in study 1 only performed in year 1 and 4 of the study? We can imagine that adding another timepoint in the middle of the study period would allow for gaining more insight into the implementation dynamics.</p>
                    </list-item>
                    <list-item>
                        <p>Regarding the recruitment of patients and healthcare providers in studies 2, 3 and 4: how will you gain access to these patients and healthcare providers? Will this be done through the principal investigator of each of the seven study sites?</p>
                    </list-item>
                    <list-item>
                        <p>We really like the idea of a workshop with key stakeholders at the end of the study to further refine the recommendations for practice. Maybe you can include some additional information about this workshop? What kind of stakeholders will participate, how will they be recruited? Will this workshop also be recorded and analysed for research purposes?</p>
                    </list-item>
                    <list-item>
                        <p>In study 3, respondents seem to be exposed to a lot of surveys (nicely summarize in Figure 3), which can place a high burden on the respondents. It is our understanding that the main focus of study 3 is on decisional regret. The authors mention a lot of secondary outcomes. Are all these surveys and secondary outcomes really necessary? You should not just collect as much data as possible, &#x201c;just because you can&#x201d;, but only in case you really need this information.</p>
                    </list-item>
                    <list-item>
                        <p>The authors state: 
                            <italic>&#x201c;Prior to any observation or interview taking place, consent will be sought and recorded, either verbally (if the observation/interview is taking place virtually) or in written form (if the observation/interview is taking place face-to-face).&#x201d;</italic>&#x00a0;- Our experience is that written consent can also be obtained in the case of a virtual observation/interview, for instance by sending the consent form to the participant by e-mail. So, we suggest the authors to also obtain written consent for the virtual observations and interviews.</p>
                    </list-item>
                </list> When addressing these comments, we believe the authors will present a nice article about a highly interesting study protocol. We wish the authors the best of luck with the execution of the study protocol.</p>
            <p>Is the study design appropriate for the research question?</p>
            <p>Yes</p>
            <p>Is the rationale for, and objectives of, the study clearly described?</p>
            <p>Yes</p>
            <p>Are sufficient details of the methods provided to allow replication by others?</p>
            <p>Yes</p>
            <p>Are the datasets clearly presented in a useable and accessible format?</p>
            <p>Yes</p>
            <p>Reviewer Expertise:</p>
            <p>Patient participation in research, whole genome / exome sequencing, new medical technologies, ehealth, responsible research and innovation</p>
            <p>We confirm that we have read this submission and believe that we have an appropriate level of expertise to confirm that it is of an acceptable scientific standard, however we have significant reservations, as outlined above.</p>
        </body>
    </sub-article>
    <sub-article article-type="ref-report" id="report28439">
        <front-stub>
            <article-id pub-id-type="doi">10.3310/nihropenres.14352.r28439</article-id>
            <title-group>
                <article-title>Reviewer response for version 1</article-title>
            </title-group>
            <contrib-group>
                <contrib contrib-type="author">
                    <name>
                        <surname>Sperber</surname>
                        <given-names>Nina</given-names>
                    </name>
                    <xref ref-type="aff" rid="r28439a1">1</xref>
                    <xref ref-type="aff" rid="r28439a2">2</xref>
                    <role>Referee</role>
                    <uri content-type="orcid">https://orcid.org/0000-0001-6640-2510</uri>
                </contrib>
                <aff id="r28439a1">
                    <label>1</label>Duke Department of Population Health Sciences, School of Medicine, Duke University, Durham, NC, USA</aff>
                <aff id="r28439a2">
                    <label>2</label>Durham VA Health Care System, Durham, NC, USA</aff>
            </contrib-group>
            <author-notes>
                <fn fn-type="conflict">
                    <p>
                        <bold>Competing interests: </bold>No competing interests were disclosed.</p>
                </fn>
            </author-notes>
            <pub-date pub-type="epub">
                <day>7</day>
                <month>12</month>
                <year>2021</year>
            </pub-date>
            <permissions>
                <copyright-statement>Copyright: &#x00a9; 2021 Sperber N</copyright-statement>
                <copyright-year>2021</copyright-year>
                <license xlink:href="http://creativecommons.org/licenses/by/4.0/">
                    <license-p>This is an open access peer review report distributed under the terms of the Creative Commons Attribution Licence, which permits unrestricted use, distribution, and reproduction in any medium, provided the original work is properly cited.</license-p>
                </license>
            </permissions>
            <related-article ext-link-type="doi" id="relatedArticleReport28439" related-article-type="peer-reviewed-article" xlink:href="10.3310/nihropenres.13236.1"/>
            <custom-meta-group>
                <custom-meta>
                    <meta-name>recommendation</meta-name>
                    <meta-value>approve</meta-value>
                </custom-meta>
            </custom-meta-group>
        </front-stub>
        <body>
            <p>The authors have presented a mixed-methods protocol to evaluate implementation of genomic medicine with a focus on paediatric rare diseases. This project includes four parts which will each address different levels of implementation. The first part focuses on a program level, aiming to develop a logic model of the NHS GMS to evaluate concordance between intended and actual outcomes and identify barriers to outcomes by examining documents and interviewing key stakeholders involved in delivering services (including program designers, implementers, and providers). The second part focuses on an inter-personal level by observing providers and families (parents and child patients) conducting genomic testing in clinical settings, using a structured guide used in the 100,000 Genomes Project, to denote observations about appointment structure and provider/patient communication, shedding light on processes and practices in naturalistic environments. The third part will target an individual level, focusing on parents&#x2019; perspectives about genomic testing with a longitudinal survey and interview data to measure decisional regret, comparing parents who receive a diagnostic result with those who do not. The fourth part will also target an individual level to obtain perspectives of different non-genetic medical specialists about different aspects of implementation including readiness, process, and outcomes using a cross-sectional survey developed with validated measures (acceptability, feasibility, implementation leadership support, and organisational change expectations) and from prior thematic qualitative analysis. Findings from all parts will be integrated to identify overarching findings and recommendations and discussed with key stakeholders.</p>
            <p> </p>
            <p> This paper clearly describes rationale for and objectives of the project. The authors describe a need to understand effects of the relatively newly established Genomic Medicine Service. While some prior work has studied what health care professionals need to integrate genomic medicine into routine care, such as specialized training and access to genomics specialists, gaps exists in our understanding of effective processes and procedures. The authors rationalize their focus on paediatric rare diseases by describing that children make up 50-75% of rare disease cases; they describe a benefit of genomic testing in reducing the &#x201c;diagnostic odyssey&#x201d; and need for more information on effects for parents. They outline four objectives commensurate with each of the four parts of the overall design.</p>
            <p> </p>
            <p> The study design is appropriate for the research questions. Generally, they seek to delineate the process of GMS implementation and resultant outcomes, considering different contextual locations and perspectives. Their overall study design of four parts that include multiple types of methods (e.g., document review, individual interviews, participant observations) and mixing of methods (e.g., integrating qualitative and quantitative data about parent-reported experiences or using qualitative data to create a provider survey) will lead them to this end. They have organized the Detailed Study Plan section by research method or technique. For example, they describe the first part (Study 1) as &#x201c;Implementation interviews with key stakeholders&#x201d;. While the methods seem appropriate for the questions of each study part, the protocol may be strengthened by leading with objective rather than method. For example, the subheading for Study 1 could be &#x201c;Specify Programme Theory of the GMS&#x201d; (or something like that). The methods used to achieve that objective would then be described. This change would emphasize the multiple levels of analysis to capture different facets of program implementation and better follow the way it is outlined in the Background and Aims section.</p>
            <p> </p>
            <p> Details of the analysis are clearly described; however, some questions remain: 
                <list list-type="order">
                    <list-item>
                        <p>There could be more specificity about how CFIR will be used: it is very large and typically requires discussion ahead of time to prioritize constructs for specific studies, especially for qualitative interviews.</p>
                    </list-item>
                    <list-item>
                        <p>More detail is also needed about interviews. How will interview questions be developed? There is a CFIR Guide available for free online. Will those questions be used to ask about CFIR constructs? How long will the interviews last and will they be conducted remotely or in-person? The length of interviews matter because it seems like they could be very long if using CFIR, Proctor, literature, etc. I think more detail in this section would be helpful, including stating if key constructs and outcomes will be selected, rather than asking about all of them.</p>
                    </list-item>
                    <list-item>
                        <p>One minor question is whether the sample size of parents in Study 2 for the qualitative interviews will be sufficient to stratify and compare those who receive a diagnostic result vs. those who do not. This comparison was described in the quan. part but not the qual.</p>
                    </list-item>
                    <list-item>
                        <p>In Study 3, will recruitment site be factored into modelling? The case was made that they offer diversity. It would be helpful to know how site is accounted for, or rationale for not (e.g., maybe education, ethnicity etc. are proxies?).</p>
                    </list-item>
                    <list-item>
                        <p>In Data Synthesis from All Studies section, please describe what you mean by this sentence: &#x201c;Summary tables will be developed to identify context-specific barriers and facilitators (or suggested changes) to implementation.&#x201d; It would be helpful to have a better sense of what the final product might look like. It seems that there was emphasis throughout the paper on using explanatory models and identifying mechanisms, and so the final synthesis might include more about process rather than summary of facilitators and barriers. It may be worthwhile to consider Intervention Mapping or something like that.</p>
                    </list-item>
                </list> In general, this is a strong paper with a strong rationale and study design. Changes in formatting would help with clarity. Some additional detail would strengthen description of methods and analysis.</p>
            <p>Is the study design appropriate for the research question?</p>
            <p>Yes</p>
            <p>Is the rationale for, and objectives of, the study clearly described?</p>
            <p>Yes</p>
            <p>Are sufficient details of the methods provided to allow replication by others?</p>
            <p>Yes</p>
            <p>Are the datasets clearly presented in a useable and accessible format?</p>
            <p>Not applicable</p>
            <p>Reviewer Expertise:</p>
            <p>Mixed-methods, qualitative methods, implementation science, health services research, genomic medicine implementation</p>
            <p>I confirm that I have read this submission and believe that I have an appropriate level of expertise to confirm that it is of an acceptable scientific standard.</p>
        </body>
    </sub-article>
    <sub-article article-type="ref-report" id="report28440">
        <front-stub>
            <article-id pub-id-type="doi">10.3310/nihropenres.14352.r28440</article-id>
            <title-group>
                <article-title>Reviewer response for version 1</article-title>
            </title-group>
            <contrib-group>
                <contrib contrib-type="author">
                    <name>
                        <surname>Stark</surname>
                        <given-names>Zornitza</given-names>
                    </name>
                    <xref ref-type="aff" rid="r28440a1">1</xref>
                    <role>Referee</role>
                    <uri content-type="orcid">https://orcid.org/0000-0001-8640-1371</uri>
                </contrib>
                <aff id="r28440a1">
                    <label>1</label>Australian Genomics, Melbourne, Australia</aff>
            </contrib-group>
            <author-notes>
                <fn fn-type="conflict">
                    <p>
                        <bold>Competing interests: </bold>No competing interests were disclosed.</p>
                </fn>
            </author-notes>
            <pub-date pub-type="epub">
                <day>7</day>
                <month>12</month>
                <year>2021</year>
            </pub-date>
            <permissions>
                <copyright-statement>Copyright: &#x00a9; 2021 Stark Z</copyright-statement>
                <copyright-year>2021</copyright-year>
                <license xlink:href="http://creativecommons.org/licenses/by/4.0/">
                    <license-p>This is an open access peer review report distributed under the terms of the Creative Commons Attribution Licence, which permits unrestricted use, distribution, and reproduction in any medium, provided the original work is properly cited.</license-p>
                </license>
            </permissions>
            <related-article ext-link-type="doi" id="relatedArticleReport28440" related-article-type="peer-reviewed-article" xlink:href="10.3310/nihropenres.13236.1"/>
            <custom-meta-group>
                <custom-meta>
                    <meta-name>recommendation</meta-name>
                    <meta-value>approve</meta-value>
                </custom-meta>
            </custom-meta-group>
        </front-stub>
        <body>
            <p>Thank you for the opportunity to review this study protocol.</p>
            <p> </p>
            <p> This will be an important study that will describe the early implementation experience of mainstreaming genomic testing for paediatric rare disease in a public healthcare system. Strengths of the proposed study include the ability to compare against similar data generated while a hybrid research-clinical model was rolled out in the same healthcare system through the 100k genomes project. The study team are also to be commended on their mixed-methods, multi-disciplinary approach to evaluation, and the use of implementation theory frameworks and validated instruments, which will enable comparison with studies from other healthcare systems. Co-design with patients/families/support groups is also a key strength.</p>
            <p> </p>
            <p> 
                <bold>Minor reservations:</bold>
            </p>
            <p> With regards to Study 1, if I understood correctly, the implementation outcome measures will be gathered through interviews with key designers/implementers of the service. While their insights will be invaluable, consideration should be given to collecting and reporting some objective measures such as uptake and variability of uptake based on geographical location or specialty for example.</p>
            <p> </p>
            <p> Study 2: Clinic observations by a third party can potentially inhibit consultations. I wonder whether consultation recordings, particularly in the era of COVID restrictions and increasing use of telehealth may serve the purpose better?</p>
            <p> </p>
            <p> Study 4: It would have been interesting to collect information on workforce preparedness prospectively rather than retrospectively, or at two time points in order to enable comparison and capture the role of interventions designed to increase preparedness.</p>
            <p>Is the study design appropriate for the research question?</p>
            <p>Yes</p>
            <p>Is the rationale for, and objectives of, the study clearly described?</p>
            <p>Yes</p>
            <p>Are sufficient details of the methods provided to allow replication by others?</p>
            <p>Yes</p>
            <p>Are the datasets clearly presented in a useable and accessible format?</p>
            <p>Yes</p>
            <p>Reviewer Expertise:</p>
            <p>Clinical genomics, health economics, implementation science, bioethics</p>
            <p>I confirm that I have read this submission and believe that I have an appropriate level of expertise to confirm that it is of an acceptable scientific standard.</p>
        </body>
    </sub-article>
    <sub-article article-type="ref-report" id="report28441">
        <front-stub>
            <article-id pub-id-type="doi">10.3310/nihropenres.14352.r28441</article-id>
            <title-group>
                <article-title>Reviewer response for version 1</article-title>
            </title-group>
            <contrib-group>
                <contrib contrib-type="author">
                    <name>
                        <surname>Barwell</surname>
                        <given-names>Julian</given-names>
                    </name>
                    <xref ref-type="aff" rid="r28441a1">1</xref>
                    <role>Referee</role>
                </contrib>
                <contrib contrib-type="author">
                    <name>
                        <surname>Dungey</surname>
                        <given-names>Maurice</given-names>
                    </name>
                    <xref ref-type="aff" rid="r28441a2">2</xref>
                    <role>Co-referee</role>
                </contrib>
                <aff id="r28441a1">
                    <label>1</label>Leicester Royal Infirmary, University Hospitals of Leicester NHS Trust, Leicester, UK</aff>
                <aff id="r28441a2">
                    <label>2</label>University Hospitals of Leicester, Leicester, UK</aff>
            </contrib-group>
            <author-notes>
                <fn fn-type="conflict">
                    <p>
                        <bold>Competing interests: </bold>Dr Barwell:
Clinical Research network Division 3 Clinical lead for the East Midlands
Advisor to AstraZeneca
Engagement Director to Global gene Corp

None for Dr Dungey</p>
                </fn>
            </author-notes>
            <pub-date pub-type="epub">
                <day>6</day>
                <month>12</month>
                <year>2021</year>
            </pub-date>
            <permissions>
                <copyright-statement>Copyright: &#x00a9; 2021 Barwell J and Dungey M</copyright-statement>
                <copyright-year>2021</copyright-year>
                <license xlink:href="http://creativecommons.org/licenses/by/4.0/">
                    <license-p>This is an open access peer review report distributed under the terms of the Creative Commons Attribution Licence, which permits unrestricted use, distribution, and reproduction in any medium, provided the original work is properly cited.</license-p>
                </license>
            </permissions>
            <related-article ext-link-type="doi" id="relatedArticleReport28441" related-article-type="peer-reviewed-article" xlink:href="10.3310/nihropenres.13236.1"/>
            <custom-meta-group>
                <custom-meta>
                    <meta-name>recommendation</meta-name>
                    <meta-value>approve-with-reservations</meta-value>
                </custom-meta>
            </custom-meta-group>
        </front-stub>
        <body>
            <p>
                <bold>From Dr Julian Barwell</bold>
            </p>
            <p> This is a very welcome addition to the portfolio to assess the impact of genomic medicine. I am pleased to see a mixed model focus on the patient experience from expectation through to result delivery and beyond. The team assembled is very strong.</p>
            <p> </p>
            <p> In order to make this review as insightful and impactful as possible I believe it would be helpful to use the staff review work package to ask a number of targeted questions: 
                <list list-type="order">
                    <list-item>
                        <p>Technical support: Technically do the clinicians and scientists feel that the appropriate infrastructure is in place to assist with consent, sample collection, logistically with the tracking of samples and delivery of genomic results through interpretation of variant pipelines, result placement in electronic patient records and governance of result interpretation and patient management taking into consideration variants and the presence or absence of family history/clear dysmorphological features?</p>
                    </list-item>
                    <list-item>
                        <p>Infrastructural support: Did the support of Clinical Research Network help when this became available and what barriers were felt locally when requesting managerial support given acute and social care strains on hospital finances? Has this support been maintained in between projects and new downstream investment funding?</p>
                    </list-item>
                    <list-item>
                        <p>Diagnostic decision making: Do the clinicians and scientists feel that the appropriate genetic and genomic tests are being ordered to ask the clinical question being asked with regards to sensitivity and specificity? For example taking into consideration read depth and other mechanisms of disease such as copy number variants, uniparental disorder or trinucleotide repeats.</p>
                    </list-item>
                    <list-item>
                        <p>Clinical Impact: Has an appropriate downstream cost-benefit impact analysis been carried out on appointments and investigations versus screening, personalised treatments and reproductive health decision making on the basis of the identification of additional diagnostic results?</p>
                    </list-item>
                    <list-item>
                        <p>What impact has the introduction of genomic medicine had on the care delivered by clinicians beyond the early adopters that have led or assisted with recruitment of patients to flagship implementation projects.</p>
                    </list-item>
                    <list-item>
                        <p>Views on next steps to break down barriers to implementation to mainstreaming and the use of personalised medicine more broadly such as the role of pharmacogenetics, tumour or microbial sequencing and polygenic risk scores?</p>
                    </list-item>
                </list> With assurance that these areas will be covered I would be very happy to support this protocol.&#x00a0;</p>
            <p> 
                <bold>From Dr Dungey</bold>
            </p>
            <p> </p>
            <p> Thank you for the opportunity to review &#x2018;Mixed-methods evaluation of the NHS Genomic Medicine Service for paediatric rare diseases: study protocol&#x2019;. As the authors point out Whole-Genome sequencing is on the cusp of becoming increasingly available, utilised and mainstreamed as part of the NHS England Genomic Medicine Service (GMS). The enthusiasm, preparedness, impact and consequences of this on healthcare workers including genetic specialists, and particularly those working in medical specialties who may order tests in the mainstreamed setting, is currently unknown. For patients (and parents of affected children) it is currently uncertain what their attitude and understanding of genome sequencing will be; and therefore the patient experience and consequences of GMS is unclear.</p>
            <p> </p>
            <p> This mixed-measures project encompasses four studies with four key aims (as laid out in the protocol): 
                <list list-type="order">
                    <list-item>
                        <p>Identify the resources, activities and intended and actual outcomes of the NHS GMS; identify any potential barriers to achieving the intended outcomes during the early years of the Service (2022&#x2013;25);</p>
                    </list-item>
                    <list-item>
                        <p>Understand the processes and practices taking place by examining the interactions between health professionals and parents/patients during pre-test counselling and results delivery appointments;</p>
                    </list-item>
                    <list-item>
                        <p>Examine the experiences and outcomes of genomic testing that parents report over time;</p>
                    </list-item>
                    <list-item>
                        <p>Identify the preparedness and experiences of medical specialists involved in delivering genomic medicine in mainstream NHS care in the first few years of the Service, and identify elements which make this easier or more difficult.</p>
                    </list-item>
                </list> There are a numerous strengths to these studies. The protocol is grounded in theory and utilises a number of different established frameworks to assess their aims. The multiple studies with different designs and involving varied stakeholders will give an interesting full picture of the impact of implementing GMS and, some insights of how to improve implementation for other services. Another big strength is the involvement of key stakeholders in the study planning and continued involvement throughout the studies and in dissemination of their findings. Studies 3 and 4 use mixed-measures approaches that will give valuable information on patient (or specifically parent) experiences and decisional regret, and the experiences of mainstreamed genomic testing.&#x00a0;</p>
            <p> </p>
            <p> There are a number of challenges in the study designs: 
                <list list-type="bullet">
                    <list-item>
                        <p>Recruitment to the study is crucial. The study uses purposive sampling, which is a valid qualitative approach but may have a number of weaknesses because the results are designed to be immediately clinically applicable, and not just theory generating. Potential concerns would be the a reliance on the researchers judgement on correct participants to approach, the risk of bias, and whether the results are less generalisable.</p>
                    </list-item>
                    <list-item>
                        <p>An explanation of how the researchers will involve the key stakeholders around their clinical responsibility has not been documented, and how they will account for bias if certain groups are under/over-represented in the study.</p>
                    </list-item>
                    <list-item>
                        <p>In observing clinical interactions, it is possible that observation will alter both the health professional and the parent/patient&#x2019;s actions. This is a considerable weakness of observation and must be acknowledged in interpretation of results.</p>
                    </list-item>
                    <list-item>
                        <p>In the second study the authors will attempt to interview participants from a variety of settings (different sites, conditions, results, ethnicities, socioeconomic backgrounds, type of healthcare professional). This will likely make results harder to interpret and with only 40 interviews the data collected may be too heterogenous.</p>
                    </list-item>
                    <list-item>
                        <p>The authors plan to disseminate the findings of their work to the stakeholders throughout the study so that the service provision can be improved, it is unclear how this will be quantified in terms of changes made and the impact of these changes.</p>
                    </list-item>
                    <list-item>
                        <p>It is unclear from the protocol the details of who (and how many researchers) will be conducting interviews, observations, and data analysis. These details need to be clarified.</p>
                    </list-item>
                    <list-item>
                        <p>It is important there is transparency of how decisions are made in the data synthesis and interpretation from all studies and how recommendations are developed.</p>
                    </list-item>
                </list> Overall, this appears to be a thorough research project that will give recommendations for other services. On the whole the methodology is sound, and we are happy to approve with some considerations to the above points.</p>
            <p>Is the study design appropriate for the research question?</p>
            <p>Partly</p>
            <p>Is the rationale for, and objectives of, the study clearly described?</p>
            <p>Yes</p>
            <p>Are sufficient details of the methods provided to allow replication by others?</p>
            <p>Partly</p>
            <p>Are the datasets clearly presented in a useable and accessible format?</p>
            <p>Yes</p>
            <p>Reviewer Expertise:</p>
            <p>Genomic Medicine</p>
            <p>We confirm that we have read this submission and believe that we have an appropriate level of expertise to confirm that it is of an acceptable scientific standard, however we have significant reservations, as outlined above.</p>
        </body>
    </sub-article>
</article>
